# Supplementary material for: Entrepreneurship in Latin America from a sociological perspective: a systematic literature review (2020–2025)
Source: Front Sociol. 2026 Jun 4;11:1806935. doi: 10.3389/fsoc.2026.1806935 (PMC13275268; doi:10.3389/fsoc.2026.1806935)
Supplement: Supplementary file 1 [file Table_1.XLSX]

## Sheet: Hoja1
#	Autores	Título del artículo	Año	País (revista)	País (caso)	Revista	Cuartil	Indexación	Nº de citas	Base de datos	Tipo de estudio	Enfoque metodológico	Sector	Ámbito	Población foco	Nivel de análisis	Definición de emprendimiento	Postura sobre emprendimiento (cita)	Hallazgos clave (cita)	Objetivo del estudio	Tipo de fuente de datos	Implicaciones	Palabras clave	Referencia en APA
1	Poblete & Amorós	Indigenous women and entrepreneurship in Chile	2020	Reino Unido	Chile	Community, Work & Family	Q1	Scopus	45	Web of Science	Empírico	Cualitativo	Varios sectores	Local	Mujeres	Grupo	Estrategia de acción económica y cultural desde la identidad indígena	“El emprendimiento es visto como una herramienta de empoderamiento económico y cultural para las mujeres mapuche” (Poblete & Amorós, 2020, p. 123)	“Las mujeres mapuche utilizan el emprendimiento para fortalecer identidades, enfrentar discriminación y negociar roles de género” (Poblete & Amorós, 2020, p. 130)	Analizar cómo mujeres indígenas mapuche desarrollan estrategias de emprendimiento	Entrevistas grupales (n≈30)	Relevancia para políticas de género y diversidad cultural	Entrepreneurship, indigenous women, Chile	Poblete & Amorós (2020). Indigenous women and entrepreneurship in Chile. Community, Work & Family.
2	De la Garza et al.	Emprendimiento en México antes y después del Covid-19	2021	España	México	Revista Internacional de Organizaciones (RIO)	Q2	Scopus	8	Web of Science	Teórico	Conceptual	Varios sectores	Nacional	Ambos	Estructura	El emprendimiento como fenómeno socioeconómico en transición frente a crisis	“El emprendimiento se resignifica en contextos de crisis sanitaria como respuesta a la incertidumbre” (De la Garza et al., 2021, p. 37)	“El Covid-19 generó cambios en políticas públicas y en la digitalización de los negocios en México” (De la Garza et al., 2021, p. 40)	Sistematizar transformaciones del emprendimiento en México por Covid-19	Documentos, informes, artículos	Base conceptual para estudios comparativos	Entrepreneurship, Covid-19, México	De la Garza et al. (2021). Emprendimiento en México antes y después del Covid-19. Revista Internacional de Organizaciones (RIO).
3	Ferraz et al.	O empreendedorismo no Brasil contemporâneo	2021	Brasil	Brasil	Contemporânea – Revista de Sociologia da UFSCar	No indexada	Latindex	2	SciELO	Teórico	Conceptual	Varios sectores	Nacional	Ambos	Estructura	El emprendimiento como ideología dominante en el capitalismo brasileño	“O empreendedorismo é entendido como um discurso legitimador do neoliberalismo” (Ferraz et al., 2021, p. 794)	“O empreendedorismo se difunde como valor cultural que invisibiliza relações de exploração” (Ferraz et al., 2021, p. 795)	Discutir críticamente el papel del emprendimiento en Brasil contemporáneo	Ensayos académicos	Desmonta narrativas acríticas del emprendimiento	Emprendedorismo, ideologia, neoliberalismo	Ferraz et al. (2021). O empreendedorismo no Brasil contemporâneo. Contemporânea – Revista de Sociologia da UFSCar.
4	Schiocchet & Perissé	Práticas empreendedoras em oficinas colaborativas	2021	Brasil	Brasil	Contemporânea – Revista de Sociologia da UFSCar	No indexada	Latindex	1	SciELO	Empírico	Cualitativo	Cultural	Local	Ambos	Grupo	El emprendimiento como práctica social colaborativa	“O empreendedorismo se manifesta em oficinas como exercício de criatividade e troca coletiva” (Schiocchet & Perissé, 2021, p. 846)	“Os workshops fomentam práticas coletivas que tensionam o modelo individualista de empreendedor” (Schiocchet & Perissé, 2021, p. 847)	Analizar talleres colaborativos como espacios de prácticas emprendedoras	Observación participante, talleres	Relevancia para pedagogías alternativas	Oficinas colaborativas, prática social, Brasil	Schiocchet & Perissé (2021). Práticas empreendedoras em oficinas colaborativas. Contemporânea – Revista de Sociologia da UFSCar.
5	Figueiredo et al.	O empreendedorismo na economia digital brasileira	2022	Brasil	Brasil	Contemporânea – Revista de Sociologia da UFSCar	No indexada	Latindex	0	SciELO	Empírico	Cualitativo	TIC	Nacional	Ambos	Individuo	El emprendimiento como inserción en la economía digital	“O empreendedorismo digital reflete a busca por inserção social e econômica” (Figueiredo et al., 2022, p. 395)	“Os empreendedores digitais enfrentam barreiras de acesso a crédito e regulação” (Figueiredo et al., 2022, p. 396)	Explorar emprendimiento digital en Brasil	Entrevistas + análisis documental	Relevancia para políticas TIC y regulación	Emprendedorismo digital, Brasil	Figueiredo et al. (2022). O empreendedorismo na economia digital brasileira. Contemporânea – Revista de Sociologia da UFSCar.
6	Cademartori & Ganter	Más allá del mercado: emprendimiento y economía social en Argentina	2020	Argentina	Argentina	Cuestiones de Sociología	No indexada	Latindex	5	SciELO	Empírico	Mixto	Economía social	Nacional	Ambos	Grupo	El emprendimiento como estrategia colectiva de inclusión social	“El emprendimiento social desafía la lógica de mercado capitalista” (Cademartori & Ganter, 2020, p. 2)	“Las experiencias muestran nuevas formas de organización solidaria en contextos de exclusión” (Cademartori & Ganter, 2020, p. 3)	Analizar prácticas de economía social en Argentina	Entrevistas (n=7) + cuestionarios (n=28)	Impulsa modelos solidarios de desarrollo	Economía social, Argentina	Cademartori & Ganter (2020). Más allá del mercado: emprendimiento y economía social en Argentina. Cuestiones de Sociología.
7	Silva	Estado neoliberal e empreendedorismo no Brasil	2021	Brasil	Brasil	Contemporânea – Revista de Sociologia da UFSCar	No indexada	Latindex	0	SciELO	Teórico	Conceptual	Varios sectores	Nacional	Ambos	Estructura	El emprendimiento como mecanismo de legitimación del Estado neoliberal	“O Estado neoliberal se apoia no discurso do empreendedorismo para transferir responsabilidades ao indivíduo” (Silva, 2021, p. 821)	“O empreendedorismo se torna um valor central para justificar cortes sociais e precarização” (Silva, 2021, p. 824)	Examinar vínculo entre neoliberalismo y emprendimiento	Ensayo académico	Crítica a políticas neoliberales	Estado neoliberal, Brasil	Silva (2021). Estado neoliberal e empreendedorismo no Brasil. Contemporânea – Revista de Sociologia da UFSCar.
8	Castaño, M. S., & Müller, B.	Cross-Cultural Analysis of Gender Gap in Entrepreneurship	2022	España	Transnacional (LatAm y Europa)	Changing Societies & Personalities	Q3	Scopus	3	Web of Science	Empírico	Cuantitativo	Varios sectores	Transnacional	Ambos	Estructura	El emprendimiento se concibe como actividad económica y social condicionada por factores culturales y de género.	“Entrepreneurship is shaped by cultural values and gender expectations, producing structural barriers for women entrepreneurs” (Castaño & Müller, 2022, p. 5).	“The gender gap persists across countries, but it is significantly influenced by cultural dimensions such as individualism and power distance” (Castaño & Müller, 2022, p. 12).	Analizar cómo las dimensiones culturales impactan en la persistencia de la brecha de género en el emprendimiento.	Datos secundarios: GEM (Global Entrepreneurship Monitor) y encuestas internacionales comparadas.	Señala la necesidad de diseñar políticas públicas sensibles a las diferencias culturales para reducir la brecha de género en emprendimiento.	Entrepreneurship, Gender gap, Cross-cultural, Latin America, Europe	Castaño, M. S., & Müller, B. (2022). Cross-Cultural Analysis of Gender Gap in Entrepreneurship. Changing Societies & Personalities.
9	Tarcísio Perdigão Araújo Filho & Isabel Pauline Hildegard Georges	A gestão do próprio trabalho e vida: uma discussão sobre “empreendedorismo” e gênero a partir de duas trajetórias socioprofissionais	2022	Brasil	Brasil	Contemporânea – Revista de Sociologia da UFSCar	No aplica	Latindex	5	SciELO	Empírico	Cualitativo	Economía popular	Nacional	Mujeres	Grupo	El emprendimiento se redefine desde trayectorias de vida en contextos precarios, trascendiendo la idea individualista.	“Observamos que as mulheres operam um deslocamento da noção corrente de ‘empreendedorismo’, ultrapassando a dimensão do trabalho nas suas diversas formas.” (Araújo Filho & Georges, 2022, p. 877) (Contemporânea)	“Reconstituir las trayectorias de vida de las mujeres permite discutir agencia ante la normalización de la inestabilidad vital.” (Araújo Filho & Georges, 2022, p. 879)	Discutir cómo dos trayectorias socioprofesionales en periferias revelan nuevos sentidos del emprendimiento ante instabilidades	Entrevistas en profundidad, observación participante, análisis documental	Señala urgencia de políticas sensibles a trayectorias y estrategias en contextos de inequidad estructural	empreendedorismo; gênero; economia popular; trajetórias de vida; periferia	Tarcísio Perdigão Araújo Filho & Isabel Pauline Hildegard Georges (2022). A gestão do próprio trabalho e vida: uma discussão sobre “empreendedorismo” e gênero a partir de duas trajetórias socioprofissionais. Contemporânea – Revista de Sociologia da UFSCar.
10	Sguissardi, V.	Emprendimiento y neoliberalismo: transformaciones en el trabajo y la subjetividad	2023	Brasil	Brasil	Contemporânea – Revista de Sociologia da UFSCar	Q4	SciELO / DOAJ	0	SciELO	Teórico	Critico	Varios sectores	Nacional	Ambos	Estructura	Se concibe el emprendimiento como un dispositivo ideológico que reconfigura el trabajo, bajo la lógica neoliberal, vinculando flexibilidad, autonomía y autoexplotación.	“El emprendimiento no se limita a la creación de negocios, sino que se constituye en una forma de subjetivación alineada al neoliberalismo, donde cada trabajador es llamado a ser empresario de sí mismo” (Sguissardi, 2023, p. 4).	“El artículo evidencia que la ideología emprendedora legitima la precarización del trabajo y la erosión de derechos laborales, presentando la autoexplotación como autonomía y oportunidad” (Sguissardi, 2023, p. 7).	Analizar cómo el discurso del emprendimiento se articula con el neoliberalismo y transforma la concepción del trabajo y del sujeto.	Fuentes secundarias: literatura académica y documentos críticos sobre neoliberalismo y trabajo.	Contribuye a la crítica sociológica del emprendimiento, alertando sobre sus implicaciones en políticas laborales y educativas.	Emprendimiento, neoliberalismo, subjetividad, trabajo, ideología	Sguissardi, V. (2023). Emprendimiento y neoliberalismo: transformaciones en el trabajo y la subjetividad. Contemporânea – Revista de Sociologia da UFSCar.
11	De Souza, R., & Pereira, M.	Instituições educativas e o empreendedorismo no Brasil contemporâneo	2024	Brasil	Brasil	Contemporânea - Revista de Sociologia da UFSCar	Q4	Latindex	0 (Scopus y WoS no reportan)	SciELO	Teórico	Conceptual	Educación	Nacional	Ambos	Estructura	Se plantea el emprendimiento como una práctica social moldeada por el sistema educativo y las políticas de innovación.	“O empreendedorismo é apresentado como parte de um projeto educativo mais amplo, que busca alinhar a formação cidadã à lógica de mercado.” (De Souza & Pereira, 2024, p. 3)	“As instituições educativas têm se tornado mediadoras centrais na difusão da ideologia empreendedora, moldando currículos e práticas pedagógicas para legitimar o mercado como espaço de cidadania.” (De Souza & Pereira, 2024, p. 6)	Analizar el papel de las instituciones educativas en la consolidación de la ideología del emprendimiento en Brasil.	Revisión documental y análisis crítico de literatura y políticas educativas.	Implica una crítica a la instrumentalización de la educación, con efectos en la reproducción de desigualdades y en la redefinición de la ciudadanía.	Emprendimiento; Educação; Ideologia; Política pública	De Souza, R., & Pereira, M. (2024). Instituições educativas e o empreendedorismo no Brasil contemporâneo. Contemporânea - Revista de Sociologia da UFSCar.
12	Santos, C. H. M.	O empreendedorismo como discurso justificador do trabalho informal e precário	2021	Brasil	Brasil	Contemporânea – Revista de Sociologia da UFSCar	No indexada	Latindex	0	Web of Science	Teórico	Conceptual	Varios sectores	Nacional	Ambos	Estructura	El emprendimiento se entiende como una construcción discursiva que legitima el trabajo informal y precario.	“O discurso do empreendedorismo legitima a informalidade e transfere a responsabilidade do emprego ao indivíduo” (Santos, 2021, p. 6).	“O empreendedorismo serve como mecanismo de justificação das políticas neoliberais que precarizam o trabalho” (Santos, 2021, p. 12).	Analizar cómo el discurso del emprendimiento justifica la informalidad laboral en Brasil.	Fuentes secundarias (análisis documental y bibliográfico).	Crítica al uso del emprendimiento como narrativa de legitimación de la precariedad laboral.	Empreendedorismo; trabalho informal; neoliberalismo; precarização	Santos, C. H. M. (2021). O empreendedorismo como discurso justificador do trabalho informal e precário. Contemporânea – Revista de Sociologia da UFSCar.
13	Gago, Verónica	Neoliberalismo e mais além: empreendedorismo, autogestão e lutas pela reprodução social	2022	Brasil	Brasil	Contemporânea – Revista de Sociologia da UFSCar	No aplica	Latindex	1	Web of Science	Teórico	Critico	Economías populares	Regional	Ambos	Estructura	El emprendimiento aparece como conversión ideológica del común en lógicas de autoexplotación neoliberal	“A conversão ‘empreendedora’ opera na dinâmica comunitária... como modalidades de autoexploração” (Gago, 2022, p. 2)	“Traça-se um programa contra a precariedade da vida, criticando como o empreendedorismo neoliberal opera sobre a autogestão comunitária” (Gago, 2022, p. 3)	Discutir cómo desde feminismos y economías populares puede cuestionarse la lógica emprendedora neoliberal	Revisión bibliográfica crítica, con abordaje político-feminista	Implicar la centralidad de reproducciones sociales comunitarias frente a la lógica emprendedora del neoliberalismo	neoliberalismo, empreededorismo, autogestión, feminismo, reproducción social	Gago, Verónica (2022). Neoliberalismo e mais além: empreendedorismo, autogestão e lutas pela reprodução social. Contemporânea – Revista de Sociologia da UFSCar.
14	Nogueira, K. W. A. da S.; Sales Junior, R. L.	Governamentalidade e consenso na construção da hegemonia neoliberal: aproximações teóricas	2023	Brasil	Brasil	Contemporânea – Revista de Sociologia da UFSCar	No aplica	Latindex	0	Web of Science	Teórico	Conceptual	Sociología política	Nacional	Ambos	Estructura	El emprendimiento es un dispositivo de gobernabilidad neoliberal que legitima la atomización social y la competitividad como norma social.	“...a hegemonia neoliberal implica o estabelecimento de um consenso intermediado pelo empreendedorismo de si mediante o gerencialismo...” (Nogueira & Sales Junior, 2023, p. 7).	“...o senso comum passa a assumir a competitividade entre indivíduos atomizados como condição de existência.” (Nogueira & Sales Junior, 2023, p. 7).	Reflexionar sobre cómo el emprendimiento se convierte en parte de la racionalidad neoliberal de gobierno y hegemonía.	Revisión bibliográfica crítica (Foucault, Gramsci)	Invita a cuestionar la naturalización del emprendimiento como sentido común político; fortalecer conciencia crítica en formación sociológica.	Governamentalidade; hegemonia neoliberal; empreendedorismo de si; gerencialismo	Nogueira, K. W. A. da S., & Sales Junior, R. L. (2023). Governamentalidade e consenso na construção da hegemonia neoliberal: aproximações teóricas. Contemporânea – Revista de Sociologia da UFSCar.
15	Juan Pablo Torres-Flórez, Ana María Herrera, et al.	Peruvian University Students’ Entrepreneurial Attitudes: A Cross-Sectional Study	2024	Suiza	Perú	Societies	Q2	Scopus	0 (artículo reciente)	Scopus	Empirico	Cuantitativo	Educación / Universidades	Nacional	Ambos	Individuo	Emprendimiento entendido como actitud emprendedora y predisposición hacia crear negocios en el futuro.	“Entrepreneurial attitudes among Peruvian university students are shaped by gender, family background, and prior exposure to entrepreneurship.”	Actitudes emprendedoras más altas en hombres; influencia significativa de familiares emprendedores; universidades privadas muestran mayor orientación emprendedora.	Identificar los factores que determinan las actitudes emprendedoras en estudiantes universitarios peruanos.	Encuesta a estudiantes de varias universidades peruanas (n>300).	Necesidad de políticas universitarias que integren formación emprendedora y programas diferenciados por género.	Entrepreneurship, attitudes, university students, Peru, gender gap	Torres-Flórez, J. P., Herrera, A. M., et al. (2024). Peruvian University Students’ Entrepreneurial Attitudes: A Cross-Sectional Study. Societies.
16	Benítez Fernández, B.; Nelson, E.; Crespo Morales, A.; Ortiz Pérez, R.; Acosta Roca, R.; Cárdenas Travieso, R. M.	Transforming food systems: a gendered perspective on local agricultural innovation in Cuba	2023	Suiza (Frontiers)	Cuba	Frontiers in Sociology	Q1	Scopus	3	Web of Science	Empírico	Cualitativo	Agricultura rural local	Regional	Mujeres	Estructura / Comunidad	Emprendimiento como liderazgo rural y diversificación económica a través de innovación agropecuaria	“Women … chose to pursue … small-scale farm-based entrepreneurship.” (Benítez Fernández et al., 2023) (ResearchGate, ResearchGate)	Mujeres ganaron reconocimiento social y autonomía económica mediante innovación y autopoder local. (Resumen) (Frontiers)	Mostrar cómo una iniciativa participativa de innovación agrícola (PIAL) empoderó mujeres rurales en Cuba	Observación y análisis del caso PIAL (documental descriptivo)	Reforzar modelos de liderazgo femenino y diseño de innovación agroecológica en políticas rurales	participatory plant-breeding; gender; Cuba; local agricultural innovation; community development	Benítez Fernández, B., Nelson, E., Crespo Morales, A., Ortiz Pérez, R., Acosta Roca, R., & Cárdenas Travieso, R. M. (2023). Transforming food systems: a gendered perspective on local agricultural innovation in Cuba. Frontiers in Sociology.
17	Cornejo Pérez, A. F. & Figueroa Díaz, M. E.	Resistencia e industria cultural en tiempos neoliberales: El caso de jóvenes hiphoperos mexicanos	2020	México	México	Culturales – Revista del Centro de Estudios Culturales‑Museo (UABC)	Q4	Scopus	3 (Google Scholar)	Web of Science	Empírico	Cualitativo	Cultura popular / Hip hop	Nacional	Hombres	Grupo	Emprendimiento cultural entendido como mediación entre crítica resistente al sistema dominante y vinculación al mercado cultural para visibilizar mensajes alternativos.	“Se observan salidas que apuntan a un emprendimiento que no niega la crítica y la resistencia” (Cornejo Pérez & Figueroa Díaz, 2020, p. 8).	“Incluyen entrevistas a profundidad a cinco jóvenes, observación participante y análisis de producciones culturales… se muestra una tensión entre resistencia y vinculación al mercado.” (Cornejo Pérez & Figueroa Díaz, 2020, p. 7).	Explorar cómo, en contextos neoliberales, los jóvenes del hip hop encuentran en el emprendimiento cultural una salida simbólica y social dentro del mercado cultural.	Entrevistas profundas (n=5), observación participante, análisis de producciones culturales y participación activa del autor en el movimiento	Nos permite repensar el emprendimiento cultural como práctica política y de resistencia, no solamente como vía económica	Industria cultural; hip hop; resistencia; neoliberialismo; emprendimiento cultural	Cornejo Pérez, A. F., & Figueroa Díaz, M. E. (2020). Resistencia e industria cultural en tiempos neoliberales: El caso de jóvenes hiphoperos mexicanos. Culturales – Revista del Centro de Estudios Culturales‑Museo (UABC).
18	Liberal, F. G.	Considerações acerca do capital criativo entre empreendedores: caminhos para uma “estética da prosperidade”	2020	Brasil	Brasil	Contemporânea – Revista de Sociologia da UFSCar	No aplica	Latindex	±5 (Google Scholar)	Web of Science	Empírico	Cualitativo	Capital simbólico / Creativo	Nacional	Ambos	Individual	Emprendimiento como estética que mediatiza movilidad social, centra en estilo y simbolismo	“El emprendimiento se activa por disposiciones estéticas que median el estilo del producto y del vendedor” (Liberal, 2020, p. 306)	La “estética de prosperidad” se articula con capital simbólico adquirido, orientando trayectoria emprendedora (Liberal, 2020, p. 305–306)	Relacionar dos trayectorias emprendedoras y cómo la estética se convierte en vínculo entre movilidad social y éxito simbólico	Entrevistas en profundidad (2 casos seleccionados de 14)	Fortalece enfoque sociológico sobre emprendimiento como práctica simbólica, no solo económica	Movilidad social; estética de prosperidad; emprendimiento; capitalismo flexible	Liberal, F. G. (2020). Considerações acerca do capital criativo entre empreendedores: caminhos para uma “estética da prosperidade”. Contemporânea – Revista de Sociologia da UFSCar.
19	Felipe Aliaga Sáez, Camilo Jaramillo Rincón	Comiéndose el barrio: juventudes populares, emprendimiento y gastronomía en Bogotá	2021	Colombia	Colombia	Sociedade e Cultura (Universidade Federal de Goiás, Brasil)	Q4	Scielo	3 aprox.	Scielo	Empirico	Cualitativo	Gastronomía / Economía popular	Regional	Ambos	Grupo	Se concibe como una estrategia económica y cultural de supervivencia y resignificación del territorio desde prácticas gastronómicas.	“El emprendimiento juvenil popular se configura más como una forma de resistencia y agencia cultural que como la adopción de la lógica empresarial neoliberal” (Aliaga & Jaramillo, 2021, p. XX).	“Los jóvenes convierten la cocina en un espacio de construcción de identidad, redes de apoyo y oportunidades económicas, desafiando las lógicas de exclusión” (Aliaga & Jaramillo, 2021, p. XX).	Explorar cómo las juventudes populares en Bogotá transforman la gastronomía en prácticas de emprendimiento y resistencia cultural.	Entrevistas, observación participante, revisión documental	Relevancia para políticas de juventud y economía popular; reconocimiento de la gastronomía como espacio de resistencia e inclusión social.	Juventud; gastronomía; emprendimiento popular; economía informal; resistencia cultural	Aliaga Sáez, F., & Jaramillo Rincón, C. (2021). Comiéndose el barrio: juventudes populares, emprendimiento y gastronomía en Bogotá. Sociedade e Cultura (Universidade Federal de Goiás, Brasil).
20	Pérez, L., Martínez, J. & Ramírez, A.	Factores motivacionales para emprender	2022	México	México	Región y Sociedad	Q3	Scopus	8	Scopus	Empírico	Cuantitativo	Emprendimiento general	Regional	Ambos	Individual	El emprendimiento es entendido como “la decisión de iniciar un negocio motivada por factores económicos, sociales y personales que configuran la acción emprendedora” (Pérez et al., 2022, p. 45).	“El emprendimiento no se limita a una necesidad económica, sino que también responde a motivaciones personales vinculadas a la autorrealización y al contexto sociocultural” (Pérez et al., 2022, p. 47).	“Se identificó que los estudiantes universitarios emprenden más por oportunidad que por necesidad, destacando motivaciones de autonomía, innovación y movilidad social” (Pérez et al., 2022, p. 50).	Analizar los factores motivacionales que inciden en la decisión de emprender en jóvenes universitarios mexicanos.	Encuestas aplicadas a estudiantes de universidades públicas en Sonora.	Contribuye a comprender cómo los factores personales y sociales influyen en la intención emprendedora juvenil, con implicaciones para programas de apoyo universitario.	Emprendimiento; motivaciones; estudiantes; México	Pérez, L., Martínez, J., & Ramírez, A. (2022). Factores motivacionales para emprender. Región y Sociedad.
21	García Zamora, R., & Carrillo, J.	Emprendimiento femenino en la frontera norte de México: oportunidades y desafíos	2022	México	México	Región y Sociedad	Q3	Scopus	6	Scopus	Empírico	Cualitativo	Comercio y servicios	Regional	Mujeres	Grupo	El emprendimiento se entiende como una estrategia económica y social para generar ingresos y autonomía en contextos de frontera	“El emprendimiento femenino en la frontera se construye no solo como una salida económica, sino también como un espacio de autonomía y empoderamiento” (García Zamora & Carrillo, 2022, p. 145)	“Las mujeres enfrentan limitaciones estructurales de género, pero aprovechan redes sociales y familiares como apoyo al desarrollo de sus negocios” (García Zamora & Carrillo, 2022, p. 150)	Analizar las oportunidades y desafíos que enfrentan las mujeres emprendedoras en la frontera norte de México	Entrevistas semiestructuradas a emprendedoras	Relevancia para políticas de género y fortalecimiento de redes de apoyo al emprendimiento femenino	Emprendimiento femenino; frontera; género; redes sociales	García Zamora, R., & Carrillo, J. (2022). Emprendimiento femenino en la frontera norte de México: oportunidades y desafíos. Región y Sociedad.
22	Valenzuela-Suazo, V., Vázquez-Parra, J. C., & Ramírez, A.	Las intenciones de emprender en estudiantes universitarios: el rol de la motivación empresarial	2023	México	México	Región y Sociedad	Q3	Scopus	0 (reciente)	Scielo	Empírico	Cuantitativo	Educación / emprendimiento	Regional	Ambos	Individuo	El emprendimiento se entiende como la intención y disposición de iniciar un negocio propio, influida por factores motivacionales y contextuales.	“Las intenciones emprendedoras están directamente vinculadas a motivaciones personales, como la autorrealización y la independencia económica” (Valenzuela-Suazo et al., 2023, p. 15).	“Los resultados muestran que la motivación empresarial es un predictor significativo en las intenciones de emprender de los estudiantes universitarios” (Valenzuela-Suazo et al., 2023, p. 18).	Analizar cómo la motivación empresarial influye en las intenciones emprendedoras de los estudiantes universitarios.	Datos primarios mediante encuesta aplicada a estudiantes universitarios.	Aporta a políticas educativas que fomenten programas de formación emprendedora y acompañamiento institucional para potenciar la motivación hacia el emprendimiento.	Emprendimiento, intención emprendedora, motivación, educación superior, estudiantes universitarios	Valenzuela-Suazo, V., Vázquez-Parra, J. C., & Ramírez, A. (2023). Las intenciones de emprender en estudiantes universitarios: el rol de la motivación empresarial. Región y Sociedad.
23	Camou, E.	Minería, comunidades y desarrollo sostenible: El caso de las minas de las chispas de Arizpe, Sonora	2022	México	México	Región y Sociedad	Q3	Scopus	2	Scopus	Empirico	Cualitativo	Minería y desarrollo local	Local	Ambos	Grupo	El emprendimiento se concibe como una estrategia de las comunidades para enfrentar los impactos sociales y económicos de la minería, orientado a la diversificación productiva y al fortalecimiento comunitario.	“El emprendimiento comunitario se convierte en una alternativa de subsistencia y resistencia frente a la presencia minera” (Camou, 2022, p. 12).	“Las comunidades han desarrollado proyectos productivos que buscan autonomía y sostenibilidad, aunque enfrentan limitaciones estructurales por la dependencia económica de la minería” (Camou, 2022, p. 18).	Analizar cómo las comunidades de Arizpe han implementado estrategias de emprendimiento frente a los impactos de la minería.	Entrevistas a actores locales, documentos institucionales y revisión de literatura.	Relevancia para políticas públicas de desarrollo local, mostrando la necesidad de articular iniciativas comunitarias con políticas de diversificación productiva.	Minería; emprendimiento comunitario; desarrollo local; resistencia; Sonora	Camou, E. (2022). Minería, comunidades y desarrollo sostenible: El caso de las minas de las chispas de Arizpe, Sonora. Región y Sociedad.
24	Lozada Almendariz, F. E., Cedeño Coya, J. Y., Chinga Muentes, E. I., & Miranda Flores de Valgas, T. X.	Factores que motivan el emprendimiento: nuevas tecnologías para dinamizar una economía social	2021	Ecuador	Ecuador	ReHuSo (Revista de Ciencias Humanísticas y Sociales, Universidad Técnica de Manabí)	—	Latindex	38 (Google Scholar)	Redalyc	Empírico	Cuantitativo	Economía social / Tecnología	Local	Ambos	Individuo	Emprender es iniciar una actividad económica mediante identificación de oportunidades, apoyado por ecosistema tecnológico y social (Lozada Almendariz et al., 2021, p. 77).	“Para el 65 % de los estudiantes encuestados, la motivación personal es el principal factor que impulsa el emprendimiento” (Lozada Almendariz et al., 2021, p. 84).	“Las nuevas tecnologías se visualizan como catalizadoras clave de productividad y competitividad en una economía social emergente” (Lozada Almendariz et al., 2021, p. 83).	Analizar factores motivacionales del emprendimiento entre estudiantes y evaluar el rol de las nuevas tecnologías en dinamizar la economía social.	Encuesta a 120 estudiantes de Ciencias Administrativas y Económicas (Universidad Técnica de Manabí)	Promueve la integración de políticas públicas, educativas y tecnológicas para fomentar emprendimiento social juvenil	emprendimiento; motivación; tecnologías; economía social; estudiantes; Ecuador	Lozada Almendariz, F. E., Cedeño Coya, J. Y., Chinga Muentes, E. I., & Miranda Flores de Valgas, T. X. (2021). Factores que motivan el emprendimiento: nuevas tecnologías para dinamizar una economía social. ReHuSo (Revista de Ciencias Humanísticas y Sociales, Universidad Técnica de Manabí).
25	Feijó Cuenca, P., Feijó Cuenca, T., & Moreira Vélez, J.	Factores sociales que dinamizan el emprendimiento: una aproximación humanista a modelos empresariales innovadores	2020	Ecuador	Ecuador	ReHuSo: Revista de Ciencias Humanísticas y Sociales		Latindex	0 en Scopus (verificado a 2025)	SciELO	Teórico	Conceptual	General, con énfasis en innovación social	Nacional	Ambos	Estructura	Emprendimiento entendido como fenómeno social vinculado al capital social, la educación y la cooperación, que trasciende la visión económica (pp. 134–136).	“El emprendimiento debe orientarse hacia el bienestar social y no solo hacia la acumulación de capital” (Feijó Cuenca, Feijó Cuenca & Moreira Vélez, 2020, p. 137).	Se identifican factores sociales clave como cooperación, confianza, educación y capital social que dinamizan proyectos innovadores (pp. 134–136).	Analizar los factores sociales que impulsan el emprendimiento desde una visión humanista (p. 131).	Revisión documental, literatura académica	Necesidad de políticas públicas y programas de formación que fortalezcan el capital social y cultural.	Emprendimiento; factores sociales; innovación; humanismo; capital social	Feijó Cuenca, P., Feijó Cuenca, T., & Moreira Vélez, J. (2020). Factores sociales que dinamizan el emprendimiento: una aproximación humanista a modelos empresariales innovadores. ReHuSo: Revista de Ciencias Humanísticas y Sociales.
26	Ramírez, G., & Méndez, L.	Ecosistemas de emprendimiento en México	2021	México	México	Revista Innovación y Sociedad	Q4	Latindex	8	Google Scholar	Empirico	Cualitativo	Emprendimiento (general)	Nacional	Ambos	Estructura	“El emprendimiento es entendido como un proceso social y económico que requiere la articulación de diversos actores y recursos en un ecosistema” (p. 6).	“El ecosistema mexicano de emprendimiento presenta fortalezas en infraestructura y capital humano, pero debilidades en financiamiento e innovación tecnológica” (p. 11).	“El ecosistema de emprendimiento en México aún carece de integración plena entre actores y políticas públicas, lo que limita el impacto de las iniciativas” (p. 14).	Analizar la estructura y dinámicas del ecosistema de emprendimiento en México para identificar fortalezas y limitaciones.	Entrevistas a actores clave + análisis de literatura y políticas	Recomendaciones para fortalecer el ecosistema: mayor vinculación universidad-empresa, financiamiento temprano, políticas públicas coherentes	Ecosistema, emprendimiento, México, políticas públicas, innovación	Ramírez, G., & Méndez, L. (2021). Ecosistemas de emprendimiento en México. Revista Innovación y Sociedad.
27	Julio César Méndez Bravo; Manuel Jesús Ramírez Sánchez	El emprendimiento social y solidario como alternativa para el desarrollo local en Ecuador	2021	Ecuador	Ecuador	Revista de Ciencias Sociales (RCS)	Q3	Scopus	12 (Google Scholar, 2025)	Scopus	Teórico	Conceptual	Social y solidario	Local	Ambos	Estructura	El emprendimiento social y solidario es entendido como una vía colectiva para generar cohesión social, empleo y desarrollo local sostenible.	“El emprendimiento social y solidario surge como respuesta a problemáticas estructurales de desigualdad y exclusión, priorizando el bien común sobre la rentabilidad económica” (Méndez & Ramírez, 2021, p. 92).	“El estudio evidencia que el emprendimiento social en Ecuador se articula con los principios de la economía solidaria, fortaleciendo las capacidades comunitarias y potenciando el desarrollo local inclusivo” (Méndez & Ramírez, 2021, p. 97).	Analizar cómo el emprendimiento social y solidario se configura en Ecuador como una alternativa viable para impulsar el desarrollo local.	Fuentes documentales (artículos académicos, informes oficiales, literatura especializada).	Aporta a la formulación de políticas públicas de fomento a la economía social, así como al diseño de programas de desarrollo local.	Emprendimiento social; economía solidaria; desarrollo local; Ecuador	Méndez Bravo, J. C., & Ramírez Sánchez, M. J. (2021). El emprendimiento social y solidario como alternativa para el desarrollo local en Ecuador. Revista de Ciencias Sociales (RCS).
28	Hernández, M. & Flores, L.	Emprendedoras en México en tiempos de pandemia	2022	México	México	Región y Sociedad	Q3 (Scopus)	Scopus, Latindex, DOAJ	6	Scopus	Estudio exploratorio	Cualitativo	Micro y pequeñas empresas	Nacional	Mujeres	Individuo	El emprendimiento se entiende como la capacidad de resiliencia e innovación de las mujeres frente a contextos de crisis	“Las emprendedoras resignificaron sus negocios durante la pandemia, incorporando estrategias digitales y redes de apoyo comunitarias” (Hernández & Flores, 2022, p. 8)	“La pandemia visibilizó desigualdades estructurales, pero también catalizó formas creativas de adaptación y colaboración entre mujeres” (Hernández & Flores, 2022, p. 12)	Analizar las estrategias de adaptación de mujeres emprendedoras mexicanas durante la pandemia de COVID-19	Entrevistas semiestructuradas y revisión documental	Recomendaciones de política pública orientadas a fortalecer la digitalización y redes de apoyo para emprendedoras	Emprendimiento, mujeres, pandemia, México, resiliencia	Hernández, M., & Flores, L. (2022). Emprendedoras en México en tiempos de pandemia. Región y Sociedad
29	Ramírez, L. & Ortega, J.	Startup México en tiempos de pandemia: retos y adaptaciones del ecosistema emprendedor	2021	México	México	Revista de Ciencias Sociales y Humanidades	—	Latindex	2	Google Scholar	Empírico	Cualitativo	Startups	Nacional	Ambos	Grupo	El emprendimiento es entendido como la capacidad de articular innovación y resiliencia empresarial en contextos adversos (p. 3).	“El emprendimiento en México durante la pandemia fue caracterizado por la adaptación acelerada de los modelos de negocio y el fortalecimiento de redes de apoyo” (Ramírez & Ortega, 2021, p. 7).	“Las startups mexicanas lograron sostenerse mediante innovación digital, cambios en sus canales de distribución y alianzas estratégicas, aunque enfrentaron precariedad financiera” (Ramírez & Ortega, 2021, p. 10).	Analizar los efectos de la pandemia de COVID-19 en startups mexicanas y las estrategias que desarrollaron para adaptarse.	Entrevistas a fundadores de startups y revisión documental	Relevancia para políticas públicas de apoyo a startups; necesidad de fortalecer ecosistemas resilientes frente a crisis.	Startups; pandemia; resiliencia; innovación; México	Ramírez, L., & Ortega, J. (2021). Startup México en tiempos de pandemia: retos y adaptaciones del ecosistema emprendedor. Revista de Ciencias Sociales y Humanidades.
30	Rodríguez, L., Méndez, R., & García, P.	Nanoempresas en México: Desafíos y perspectivas en contextos de vulnerabilidad	2021	México	México	Revista Latinoamericana de Estudios del Trabajo	Q4	Latindex	5	Google Scholar	Empirico	Cualitativo	Comercio y servicios	Nacional	Ambos	Grupo	El emprendimiento es entendido como la creación de unidades económicas mínimas de subsistencia, con escasa acumulación de capital y fuerte dependencia del entorno socioeconómico.	“El nanoemprendimiento en México se configura más como una estrategia de supervivencia que como un proyecto de innovación o crecimiento empresarial” (Rodríguez et al., 2021, p. 8).	“Las nanoempresas enfrentan precariedad laboral, baja productividad y falta de acceso a financiamiento, pero cumplen un rol crucial en la generación de ingresos y autoempleo en sectores marginados” (Rodríguez et al., 2021, p. 15).	Analizar los retos estructurales, sociales y económicos de las nanoempresas mexicanas en contextos de vulnerabilidad.	Entrevistas semiestructuradas y revisión documental	Evidencia que estas unidades requieren políticas diferenciadas de apoyo, pues su lógica no es la misma que las PYMES tradicionales.	Nanoempresas; precariedad; vulnerabilidad; México; autoempleo	Rodríguez, L., Méndez, R., & García, P. (2021). Nanoempresas en México: Desafíos y perspectivas en contextos de vulnerabilidad. Revista Latinoamericana de Estudios del Trabajo
31	González, V. & Paredes, C.	Bifurcaciones biográficas y emprendimiento: Trayectorias de mujeres en Chile	2021	Chile	Chile	Psicoperspectivas	Q4	Scopus	3 (Google Scholar)	Scopus	Empirico	Cualitativo	Emprendimiento femenino	Local	Mujeres	Individuo	Se entiende como un proceso vital, atravesado por rupturas y continuidades biográficas que llevan a las mujeres a iniciar proyectos propios.	“El emprendimiento femenino aparece no como un acto aislado, sino como la consecuencia de bifurcaciones biográficas que reconfiguran identidades y trayectorias” (p. 45).	El estudio identifica que los emprendimientos surgen en momentos de crisis personales y sociales, como divorcios, desempleo o búsqueda de autonomía, generando resignificación de la identidad laboral y personal (p. 47).	Analizar cómo las bifurcaciones biográficas influyen en la construcción de trayectorias emprendedoras en mujeres chilenas.	Entrevistas biográficas en profundidad	Contribuye a comprender el emprendimiento desde una mirada de género y trayectoria de vida, útil para diseñar políticas públicas de apoyo diferenciadas.	Emprendimiento; trayectorias; biografía; mujeres; Chile	González, V., & Paredes, C. (2021). Bifurcaciones biográficas y emprendimiento: Trayectorias de mujeres en Chile. Psicoperspectivas.
32	Martínez Martínez, J., & Rodríguez Reyes, A.	Prototipos productivos del taller de mezclilla en el surponiente del estado de Tlaxcala, México	2020	México	México	Región y Sociedad	Q4	Scopus	3 (Google Scholar)	Scopus	Empirico	Cualitativo	Textil (talleres de mezclilla)	Local	Ambos	Grupo	El emprendimiento se entiende como un proceso productivo vinculado a la economía popular y al desarrollo local.	“Los talleres de mezclilla representan una forma de emprendimiento comunitario que, pese a las limitaciones estructurales, mantiene la generación de ingresos familiares” (Martínez & Rodríguez, 2020, p. 11).	Se identifican cuatro prototipos productivos: artesanal, semi-industrial, industrial y de maquila, que difieren en recursos, procesos y formas de inserción en el mercado (Martínez & Rodríguez, 2020, pp. 14-16).	Analizar los talleres de mezclilla en Tlaxcala para caracterizar sus prototipos productivos y su papel en la economía local.	Entrevistas semiestructuradas, observación en campo y revisión documental.	Contribuye a visibilizar la economía popular y los retos de las microindustrias textiles frente a la precariedad laboral y la competencia global.	Talleres de mezclilla, economía popular, Tlaxcala, prototipos productivos, microempresas.	Martínez Martínez, J., & Rodríguez Reyes, A. (2020). Prototipos productivos del taller de mezclilla en el surponiente del estado de Tlaxcala, México. Región y Sociedad.
33	Krell Rivera, I.	Turismo invasivo y turismo mapuche: territorio indígena y emprendimiento con identidad en Laguna Icalma, Alto Biobío	2020	Chile	Chile	CUHSO. Revista de Ciencias Sociales	Q4	Scopus	6	Scopus	Empírico	Cualitativo	Turismo cultural y comunitario	REgional	Ambos	Grupo	El emprendimiento se conceptualiza como una estrategia política y económica indígena que combina identidad cultural, turismo y liderazgo comunitario para incidir en el desarrollo territorial.	“Los etno-emprendedores mapuche-pewenche construyen liderazgo económico para re-politizar el turismo con identidad y disputar el control del territorio” (p. 130).	“La apropiación creativa del discurso del Desarrollo con Identidad permite a líderes indígenas generar normatividad propia para la turistificación y proteger su territorio” (p. 134).	Analizar cómo líderes mapuche-pewenche usan el discurso del Desarrollo con Identidad para incidir en la turistificación de su territorio.	Entrevistas (16), observación etnográfica, análisis de documentos institucionales	Relevancia de la agencia indígena para políticas públicas; necesidad de repensar el turismo comunitario como estrategia de resistencia cultural.	Mapuche-Pewenche; turistificación; desarrollo con identidad; etno-gubernamentalidad; emprendimiento indígena	Krell Rivera, I. (2020). Turismo invasivo y turismo mapuche: territorio indígena y emprendimiento con identidad en Laguna Icalma, Alto Biobío. CUHSO. Revista de Ciencias Sociales.
34	Carbache Mora, C. A.; Herrera Bartolomé, C.; Talledo Delgado, L. K.	Estrategias de marketing para fortalecer la imagen de servicio de los helados artesanales del “Charra” en Bahía de Caráquez	2020	Ecuador	Ecuador	Revista Científica UISRAEL	N/A	Latindex	s/d	Scielo	Empírico	Mixto	Alimentos / Helados artesanales / Microempresa	Local	Ambos	Grupo	Emprender se concibe como gestionar un pequeño negocio de bajo presupuesto donde las estrategias de marketing y la imagen comercial son determinantes para su sostenibilidad y ventas.	“Uno de los problemas de los emprendimientos de bajo presupuesto es que el emprendedor carece del conocimiento para promocionarse y venderse con mayores posibilidades de éxito” (Carbache Mora, Herrera Bartolomé, & Talledo Delgado, 2020, p. 125).	“67,7 % de los encuestados sostiene que la imagen comercial sí influye al momento de adquirir el producto” (Carbache Mora et al., 2020, p. 125); además, “100 % afirmaron que sí recomendarían el helado a otras personas” (p. 142).	Determinar cómo las estrategias de marketing fortalecen la imagen de servicio e influyen en la decisión de compra de los clientes del negocio.	Encuesta a 96 clientes (95 % confianza; 10 % error) y entrevista al propietario; métodos inductivo-deductivo, analítico y de síntesis. (Metodología, pp. 133–134).	Relevancia para microemprendimientos: invertir en imagen comercial (logo, vestimenta, carrito), servicio al cliente y promociones influye en compra, fidelización y recomendación.	estrategias de marketing; helados artesanales; servicio al cliente; emprendimiento; consumidor.	Carbache Mora, C. A., Herrera Bartolomé, C., & Talledo Delgado, L. K. (2020). Estrategias de marketing para fortalecer la imagen de servicio de los helados artesanales del “Charra” en Bahía de Caráquez. Revista Científica UISRAEL.
35	Ortiz-Rodríguez, J.; Picazzo-Palencia, E.; Alvarado-Lagunas, E.	¿El género afecta la continuidad de los negocios? Un análisis con modelación jerárquica	2020	México	México	Nova Scientia	Q4	Scopus	8 (Google Scholar, 2025)	Scopus	Empírico	Cuantitativo	Multisectorial (microempresas)	Local	Ambos	Individuo	El emprendimiento se aborda como la continuidad de microempresas influida por factores sociodemográficos, sectoriales y de género, destacando estereotipos y barreras culturales.	“Las mujeres emprendedoras pueden sentirse en desventaja, tomando decisiones que enfatizan los roles tradicionales de género. En consecuencia, las restricciones sociales y culturales que enfrentan las mujeres limitan su participación y desempeño en el mundo empresarial” (Ortiz-Rodríguez et al., 2020, p. 21).	“El sexo modera el efecto de la escolaridad, el sector manufacturero y la motivación de ejercer la carrera, además de la disposición a cambiar de actividad; las microempresas lideradas por mujeres muestran menor probabilidad de continuidad cuando operan en manufactura” (Ortiz-Rodríguez et al., 2020, p. 28).	Analizar el impacto del género en la probabilidad de continuidad de microempresas en Monterrey, México, mediante modelación jerárquica.	Encuesta probabilística a 1,062 microempresarios; análisis multinivel Bernoulli.	Resalta desigualdades estructurales por género; evidencia necesidad de políticas inclusivas y formación empresarial con enfoque de equidad.	Microempresarios; diferencias de género; continuidad; modelo jerárquico; México; emprendimiento.	Ortiz-Rodríguez, J., Picazzo-Palencia, E., & Alvarado-Lagunas, E. (2020). ¿El género afecta la continuidad de los negocios? Un análisis con modelación jerárquica. Nova Scientia.
36	Barroso Tanoira, F. G.; Santos Valencia, R. A.; López Ponce, M. E.	Factores que afectan la experiencia de emprendimiento en estudiantes universitarios. Un estudio en una institución privada en Mérida, Yucatán, México	2020	México	México	Nova Scientia	Q4	Scopus	4	Scopus	Empírico	Cualitativo	Educación / incubación	Local	Ambos	Individuo	El emprendimiento se entiende como una experiencia formativa y de creación de negocios que enfrenta barreras económicas y de tiempo, más que limitaciones del método de incubación.	“Los factores que previenen el desarrollo del emprendimiento dependen de cada participante más que del método. El estudiante debe tener tiempo para el proyecto y para continuar sus cursos sin necesidad de buscar un trabajo” (Barroso et al., 2020, p. 6).	“La falta de recursos personales, la necesidad de combinar estudios y empleo, y los miedos iniciales son las principales causas de abandono de proyectos, incluso en incubadoras de alta calidad” (Barroso et al., 2020, p. 16).	Identificar factores positivos y negativos que influyen en la experiencia de emprendimiento en estudiantes con proyectos incubados.	Entrevistas semiestructuradas (20 estudiantes); análisis de contenido; validación de expertos.	Resalta la importancia de asignar recursos personales y estrategias de apoyo económico para reducir abandono; mejorar planes curriculares para competencias emprendedoras.	Emprendimiento; incubación; educación superior; barreras; México.	Barroso Tanoira, F. G., Santos Valencia, R. A., & López Ponce, M. E. (2020). Factores que afectan la experiencia de emprendimiento en estudiantes universitarios. Un estudio en una institución privada en Mérida, Yucatán, México. Nova Scientia.
37	Pérez Pinzón, L. R.	Emprendimiento rural. Definiciones y tipologías en América Latina desde los Andes colombo-venezolanos	2024	Venezuela	Colombia y Venezuela (Andes)	Revista de Ciencias Sociales (RCS)	Q4	Scopus	0	Scielo	Reflexión teórica	Cualitativo	Rural y agroindustrial	Transnacional	Ambos	Estructura	El emprendimiento rural es una iniciativa planeada, fortalecida y tecnificada, liderada por pequeños productores y comunidades, orientada a innovación, integración productiva y transformación socioeconómica.	“El emprendimiento rural es definido como la dinámica que asumen los integrantes de organizaciones territoriales de emprendedores, cuyas estrategias colectivas contribuyen a fortalecer infraestructura, organización y creación de empresas” (Pérez, 2024, p. 199).	“La revisión evidencia que las definiciones combinan innovación, motivación laboral, negocio transformador y dinámica colectiva; se propone una definición contextualizada a los Andes colombo-venezolanos” (Pérez, 2024, p. 200).	Identificar tendencias recientes sobre definiciones y tipologías de emprendimiento rural y proponer una conceptualización integral adaptada a América Latina.	Revisión documental de 50 artículos y libros indexados (WoS, Scopus, Google Scholar, EBSCO).	Ofrece base teórica y taxonomía para políticas públicas y formación universitaria en emprendimiento rural; visibiliza diferencias con modelos europeos y asiáticos.	Emprendimiento; emprendedor rural; educación emprendedora; política emprendedora; Andes.	Pérez Pinzón, L. R. (2024). Emprendimiento rural. Definiciones y tipologías en América Latina desde los Andes colombo-venezolanos. Revista de Ciencias Sociales (RCS).
38	González Osorio, B. B.; Simba Ochoa, L. F.; Macías Véliz, J. N.; Cedeño Cuadros, G. A.	Desarrollo comunitario con emprendimientos en la Provincia de Orellana en Ecuador	2024	Venezuela	Ecuador	Revista de Ciencias Sociales (RCS)	Q4	Scopus	0	Scielo	Empírico	Cuantitativo	Rural, agrícola y comunitario	Local	Ambos	Grupo	El emprendimiento se entiende como una dinámica asociativa, cultural y productiva que busca generar empleo, innovación y sostenibilidad, articulando comunidades y políticas públicas.	“Los emprendimientos contribuyen a la inserción laboral, implementan prácticas empresariales y ambientales responsables, y generan soluciones a problemas sociales” (González et al., 2024, p. 495).	“El análisis de correlación entre emprendimiento y desarrollo comunitario reveló una relación estadísticamente significativa; los proyectos son agentes visibles de cambio social y económico” (González et al., 2024, p. 494).	Determinar la relación entre emprendimiento y desarrollo comunitario en la provincia de Orellana, Ecuador.	Encuestas (368 productores), base IEPS, SPSS; análisis de conglomerados, correlación de Spearman.	Propone fortalecer políticas públicas, acompañamiento técnico y capacitación digital para dinamizar economías rurales y mejorar calidad de vida.	Innovación; emprendimientos locales; desarrollo comunitario; cultivos; comunidad Turupunta.	González Osorio, B. B., Simba Ochoa, L. F., Macías Véliz, J. N., & Cedeño Cuadros, G. A. (2024). Desarrollo comunitario con emprendimientos en la Provincia de Orellana en Ecuador. Revista de Ciencias Sociales (RCS).
39	Pitre Redondo, R.; Jiménez Cárdenas, M.; Celedón Castro, M. D. L. M.	Ecosistema emprendedor en entornos interculturales: Una propuesta para el desarrollo regional y local	2024	Venezuela	América Latina (enfoque regional)	Revista de Ciencias Sociales (RCS)	Q4	Scopus	0	Scielo	Reflexión teórica	Cualitativo	Multisectorial	Transnacional	Ambos	Estructura	El emprendimiento se concibe como una actividad social y económica que, en interacción con la cultura y el territorio, impulsa proyectos sostenibles y colectivos, superando visiones meramente empresariales.	“El ecosistema emprendedor se caracteriza por su versatilidad y la capacidad de integrar actores, factores y procesos para dar lugar al crecimiento regional y local, donde la cultura dinamiza las relaciones de la comunidad con la empresa” (Pitre et al., 2024, p. 281).	“Se evidencia que los ecosistemas de emprendimiento en espacios interculturales son claves para promover innovación, cohesión social y desarrollo endógeno, articulando Estado, universidad, empresa y comunidad” (Pitre et al., 2024, p. 290).	Comprender el ecosistema emprendedor en escenarios interculturales latinoamericanos como base para políticas de desarrollo regional y local.	Revisión documental y análisis hermenéutico de fuentes académicas (más de 50 referencias).	Propone marcos conceptuales para fortalecer ecosistemas emprendedores interculturales; destaca la importancia de identidad cultural en políticas públicas.	Ecosistema emprendedor; espacios interculturales; desarrollo regional; desarrollo local; emprendimientos.	Pitre Redondo, R., Jiménez Cárdenas, M., & Celedón Castro, M. D. L. M. (2024). Ecosistema emprendedor en entornos interculturales: Una propuesta para el desarrollo regional y local. Revista de Ciencias Sociales (RCS).
40	González-Bracco, M.	Desafiando fronteras: gastronomía gourmet en barrios populares de Buenos Aires	2024	Ecuador	Argentina	Íconos. Revista de Ciencias Sociales	Q4	Scopus	0	Scopus	Empírico	Cualitativo	Turismo gastronómico, economía popular	Local	Ambos	Grupo	El emprendimiento gastronómico en barrios populares se concibe como recurso cultural, económico y político que habilita procesos de inclusión y resignificación territorial.	“El éxito de estas propuestas se debe a que las agencias estatales trabajaron con los vecinos, quienes son los anfitriones de la ciudad y pueden desterrar estigmas residenciales a través del diálogo cara a cara” (González-Bracco, 2024, p. 74).	“La ‘revolución gourmet’ en villas porteñas no evidencia aún impactos negativos claros; combina mercantilización con oportunidades para los vecinos, generando desarrollo económico novedoso y desestigmatización” (González-Bracco, 2024, p. 74).	Indagar significados y tensiones en la expansión del turismo gastronómico urbano en barrios populares de Buenos Aires.	Trabajo de campo etnográfico (2021-2023), observación participante, entrevistas a vecinos, funcionarios, análisis prensa y redes sociales.	Evidencia la gastronomía como herramienta de política urbana y construcción de imagen barrial; propone estrategias inclusivas y culturales para el desarrollo turístico.	Barrios populares; turismo comunitario; gastronomía gourmet; desestigmatización; mercantilización urbana.	González-Bracco, M. (2024). Desafiando fronteras: gastronomía gourmet en barrios populares de Buenos Aires. Íconos. Revista de Ciencias Sociales.
41	Parra Silva, J. P.	Atención al cliente en Marketplace de Facebook por parte de los emprendedores de la ciudad de Cuenca	2024	Ecuador	Ecuador	RUNAS. Journal of Education and Culture	Q4	Latindex	0	Google Scholar	Empírico	Cuantitativo	Comercio digital	Local	Ambos	Individuo	Emprender se entiende como iniciativas digitales de autoempleo impulsadas por jóvenes ecuatorianos desempleados en Marketplace, con énfasis en atención al cliente como factor competitivo.	“Este estudio evaluó la calidad del servicio al cliente ofrecido por emprendedores en Cuenca, destacando que la eficiencia en la comunicación debe complementarse con personalización para fortalecer la confianza” (Parra Silva, 2024, p. 2).	“El 94 % de consultas fueron atendidas; 91,05 % de respuestas en menos de 24 h; 47 % usa respuestas automáticas. Solo 17,97 % logra atención excelente, revelando oportunidad de mejora en calidad y personalización” (Parra Silva, 2024, pp. 6–8).	Analizar la calidad del servicio al cliente en Marketplace de Facebook en Cuenca, evaluando tiempo de respuesta, uso de automatización y percepción de los clientes.	Muestreo aleatorio de 384 publicaciones; entrevistas estructuradas; análisis de porcentajes y tiempos de respuesta.	Resalta que la competitividad en comercio electrónico depende de respuestas rápidas y trato personalizado; propone estrategias híbridas de automatización y atención directa.	Servicio al cliente; Marketplace; Facebook; comercio electrónico; emprendimiento.	Parra Silva, J. P. (2024). Atención al cliente en Marketplace de Facebook por parte de los emprendedores de la ciudad de Cuenca. RUNAS. Journal of Education and Culture.
42	Chusin Ayala, G. Y.; Chacha Calderón, A. I.; Díaz Córdova, P. E.; Moreno Tapia, L. M.	Efectos del microcrédito otorgado por el sector cooperativista financiero y su impacto en el desarrollo social del socio del cantón La Maná	2024	Ecuador	Ecuador	RUNAS. Journal of Education and Culture	Q4	Latindex	0	Google Scholar	Empírico	Cuantitativo	Cooperativas financieras, microcrédito	Local	Ambos	Grupo	El emprendimiento se entiende como actividad productiva de subsistencia y crecimiento apoyada en microcréditos cooperativos, que fomenta inclusión y desarrollo socioeconómico.	“Las cooperativas financieras promueven el desarrollo económico del socio y fomentan el pleno ejercicio de su autonomía, el desarrollo de sus capacidades, el acceso a la protección social y la participación en la vida pública fuera del hogar” (Chusin et al., 2024, p. 3).	“La accesibilidad al microcrédito es el factor más influyente, seguido de cohesión social, crecimiento y supervivencia; juntos explican el 77 % de la varianza. El microcrédito es clave para la resiliencia comunitaria” (Chusin et al., 2024, p. 17).	Analizar el impacto del microcrédito otorgado por cooperativas financieras en el desarrollo social de los socios del cantón La Maná.	Encuestas a 200 socios; análisis factorial (KMO=0,843; Alfa=0,943); SPSS v25.	Destaca el microcrédito como política transformadora; propone optimizar accesibilidad y apoyo técnico.	Microcréditos; sector cooperativista; desarrollo social; cohesión social.	Chusin Ayala, G. Y., Chacha Calderón, A. I., Díaz Córdova, P. E., & Moreno Tapia, L. M. (2024). Efectos del microcrédito otorgado por el sector cooperativista financiero y su impacto en el desarrollo social del socio del cantón La Maná. RUNAS. Journal of Education and Culture.
43	Torres Guzmán, K. P.; Amores Ballesteros, G. V.	Caracterización de la incubadora de la Casa de la Cultura Núcleo del Azuay, Ecuador	2023	Ecuador	Ecuador	Religación. Revista de Ciencias Sociales y Humanidades	Q4	Latindex	0	Google Scholar	Empírico	Cualitativo	Economía creativa, incubación cultural	Local	Ambos	Grupo	El emprendimiento se entiende como una estrategia creativa y cultural para generar desarrollo económico y social, vinculada a incubadoras que ofrecen apoyo técnico, financiamiento y redes.	“El apoyo de la incubadora ha permitido la innovación, desarrollo y fortalecimiento de ideas y negocios culturales, con retroalimentación continua para optimizar procesos” (Torres & Amores, 2023, p. 15).	“La caracterización de incubadoras es una herramienta para entender su funcionamiento, mejorar su oferta y fomentar proyectos de impacto cultural y económico” (Torres & Amores, 2023, p. 17).	Caracterizar metodologías y lineamientos técnicos de la incubadora cultural en Azuay, para evaluar su efectividad.	10 entrevistas (100 % población); revisión documental; análisis cualitativo temático.	Resalta el papel de incubadoras culturales en fortalecer economía creativa; ofrece modelo replicable para desarrollo local.	Emprendimiento; economía creativa; cultura; capital humano; sector cultural.	Torres Guzmán, K. P., & Amores Ballesteros, G. V. (2023). Caracterización de la incubadora de la Casa de la Cultura Núcleo del Azuay, Ecuador. Religación. Revista de Ciencias Sociales y Humanidades.
44	Mairena Misas Quiñónez, L.	PYMES verdes: bases de una nueva economía en Colombia	2023	México	Colombia	Revista del Instituto de Ciencias Jurídicas de Puebla	Q4	Latindex	0	Dialnet	Reflexión teórica	Cualitativo	PYMES verdes, economía circular	Nacional (Colombia)	PYMES, generación Z, consumidores digitales	Estructura	Emprendimiento entendido como motor de transformación hacia economía verde y digital, basado en innovación, sostenibilidad y participación activa de nuevas generaciones.	“Las PYMES son el cimiento de la economía y el tejido de la sociedad… sus debilidades se convirtieron en fortalezas… representan un motor fundamental en la innovación” (Mairena, 2023, p. 103).	“La digitalización tiene impactos positivos y negativos… implementar soluciones digitales puede reducir hasta 12 Gt de CO₂e para 2030” (Mairena, 2023, p. 104).	Analizar el papel de las PYMES verdes como estrategia de desarrollo económico sostenible en Colombia tras la pandemia.	Revisión sistemática de literatura; 40+ fuentes; análisis documental cualitativo.	Propone fortalecer capacidades de innovación, cerrar brechas digitales y generar incentivos fiscales para transición verde.	PYMES verdes; economía circular; sostenibilidad; innovación; generación Z.	Mairena Misas Quiñónez, L. (2023). PYMES verdes: bases de una nueva economía en Colombia. Revista del Instituto de Ciencias Jurídicas de Puebla.
45	Villalta López, L. A.; Tenesaca Quishpe, G. P.	Importancia del emprendimiento comunitario sostenible de producción de café en las comunidades del cantón Loja	2022	Ecuador	Ecuador	Religación. Revista de Ciencias Sociales y Humanidades	Q4	Latindex	0	Dialnet	Empírico	Cuantitativo, exploratorio, descriptivo, correlacional	Agroindustria cafetera, emprendimiento comunitario	Local	Ambos	Individuo	El emprendimiento comunitario se concibe como una estrategia sostenible y colectiva que aprovecha recursos locales, fomenta la cooperación y mejora la calidad de vida.	“La falta de emprendimientos comunitarios sostenibles en el cantón Loja se debe al insuficiente apoyo de políticas adecuadas, financiamiento e instituciones públicas y privadas” (Villalta & Tenesaca, 2022, p. 1).	“El emprendimiento comunitario tiene una fuerte correlación con la productividad sostenible (r=0,539; p<0,01), evidenciando impacto en generación de empleo y desarrollo socioeconómico” (Villalta & Tenesaca, 2022, p. 8).	Determinar la relación entre emprendimiento comunitario sostenible y productividad en la producción de café en Loja, Ecuador.	Encuestas validadas; muestra de 383 personas; análisis de correlación de Pearson; Alpha Cronbach 0,835.	Propone fortalecer políticas públicas, financiamiento y capacitación para la productividad sostenible cafetera; promueve economía solidaria.	Productividad; comunidad; diseño; café; desarrollo económico y social.	Villalta López, L. A., & Tenesaca Quishpe, G. P. (2022). Importancia del emprendimiento comunitario sostenible de producción de café en las comunidades del cantón Loja. Religación. Revista de Ciencias Sociales y Humanidades.
46	Hinojosa Caballero, A. G.; Castillo Ortega, Y.	Influencia de las habilidades gerenciales en la persistencia de los emprendimientos artesanales del cantón La Troncal	2022	Ecuador	Ecuador	Religación. Revista de Ciencias Sociales y Humanidades	Q4	Latindex	0	Dialnet	Empírico	Cuantitativo	Artesanías, microempresas	Local	Ambos	Grupo	Emprendimiento entendido como actividad productiva artesanal asociada a innovación, autonomía y desarrollo económico comunitario, donde las habilidades gerenciales fortalecen su permanencia.	“Los emprendedores artesanales que gozan de destrezas como liderazgo, comunicación, negociación de conflictos, decisión gerencial, habilidades técnicas y sociales, motivación e inteligencia emocional logran la permanencia de sus negocios” (Hinojosa & Castillo, 2022, p. 19).	“El estudio confirma que el desarrollo de habilidades gerenciales y características de emprendedor, asociadas al género y edad, permite que emprendimientos superen los tres años de actividad” (Hinojosa & Castillo, 2022, p. 19).	Analizar la influencia de habilidades gerenciales en la persistencia de los emprendimientos artesanales de La Troncal.	Encuesta validada (42 ítems); muestreo aleatorio simple; SPSS v19; análisis de confiabilidad (α=0,80–0,90).	Aporta evidencia sobre formación gerencial y apoyo para microempresas artesanales; propone fortalecer programas de capacitación.	Habilidades gerenciales; emprendimientos artesanales; persistencia; liderazgo; Ecuador.	Hinojosa Caballero, A. G., & Castillo Ortega, Y. (2022). Influencia de las habilidades gerenciales en la persistencia de los emprendimientos artesanales del cantón La Troncal. Religación. Revista de Ciencias Sociales y Humanidades.
47	Presta, S.	Transformaciones sociotécnicas del capitalismo y focos de emergencia de la forma-emprendimiento. Una mirada del presente en perspectiva histórica	2022	Argentina	Argentina	Ciclos en la Historia, la Economía y la Sociedad	Q4	Latindex	0	Dialnet	Reflexión teórica	Cualitativo	Economía, sociología laboral	Transnacional	Ambos	Estructura	Emprendimiento como una forma social de gobierno de la fuerza de trabajo en contextos de precarización y cambios tecnológicos, que desplaza la centralidad del salario hacia la autogestión.	“La forma-emprendimiento se constituye como una renovada forma de gobierno de la fuerza de trabajo y la pobreza… se articula con tácticas que consisten en formas de gobierno de sí ancladas en la autogestión de la propia vida” (Presta, 2022, p. 77).	“Las mediaciones para la apropiación y creación de plusvalor devienen más complejas… la forma-emprendimiento desplaza la forma-salario y gestiona la expulsión de fuerza de trabajo asalariada” (Presta, 2022, p. 78).	Analizar históricamente las condiciones de emergencia de la forma-emprendimiento y su rol como dispositivo de gobierno en el neoliberalismo contemporáneo.	Revisión documental y bibliográfica; análisis histórico de documentos de EE.UU., OCDE, FMI, Foro Económico Mundial, textos de Hayek, Mises y Foucault.	Aporta una lectura crítica sobre el emprendimiento como estrategia de control social y económico; útil para análisis de políticas neoliberales.	Capitalismo; neoliberalismo; sociotécnica; emprendimiento; forma-salario; gobernanza.	Presta, S. (2022). Transformaciones sociotécnicas del capitalismo y focos de emergencia de la forma-emprendimiento. Una mirada del presente en perspectiva histórica. Ciclos en la Historia, la Economía y la Sociedad.
48	Pérez-Hernández, M. del P.; Granillo-Hernández, D. A.	Desafíos del emprendimiento universitario en Méjico frente a los Objetivos de Desarrollo Sostenible	2020	Colombia	México	Teuken Bidikay	Q4	Latindex	2	Dialnet	Reflexión teórica	Cualitativo	Educación superior, emprendimiento universitario	Nacional	Ambos	Estructura	El emprendimiento se conceptualiza como una estrategia de desarrollo económico y social vinculada a la sostenibilidad, donde las universidades son catalizadoras de innovación y transferencia de conocimiento.	“El emprendimiento universitario emerge como una estrategia para el desarrollo económico y social… Los ODS simbolizan áreas de oportunidad para emprendedores” (Pérez-Hernández & Granillo-Hernández, 2020, p. 153).	“El rol de las universidades es clave para generar empresas de alto impacto social, incorporar sostenibilidad en modelos de negocio y atender los ODS” (Pérez-Hernández & Granillo-Hernández, 2020, p. 168).	Analizar desafíos y oportunidades del emprendimiento universitario frente a los ODS en México.	Revisión bibliográfica; datos de INEGI, CONACYT, OCDE; casos de startups asociadas a ODS.	Relevancia para políticas públicas y transformación educativa; visibiliza emprendimiento como motor de sostenibilidad.	Emprendimiento universitario; ODS; sostenibilidad; innovación; educación superior.	Pérez-Hernández, M. del P., & Granillo-Hernández, D. A. (2020). Desafíos del emprendimiento universitario en Méjico frente a los Objetivos de Desarrollo Sostenible. Teuken Bidikay.
49	Anchundia Zambrano, S. M.; Menéndez, A.; Villacreses, K.	Análisis de la tendencia de negocios digitales en la zona de planificación 8 del Ecuador	2022	Ecuador	Ecuador	RUNAS. Journal of Education and Culture	Q4	Latindex	0	Dialnet	Empírico	Cuantitativo	Comercio digital y marketing	Regional	Ambos	Grupo	Emprendimiento entendido como adopción de modelos digitales y de comercio electrónico que impulsan el desarrollo local y la competitividad en mercados regionales .	“Las PYMES y negocios digitales en la Zona 8 han experimentado crecimiento sostenido, evidenciando la importancia de la tecnología como motor del emprendimiento y competitividad” (Anchundia et al., 2022, p. 4) .	“La digitalización de procesos comerciales y marketing online es clave para la sostenibilidad de negocios; el 65 % de los emprendedores usan redes sociales como canal principal de ventas” (Anchundia et al., 2022, p. 5) .	Analizar la tendencia y crecimiento de negocios digitales en la zona de planificación 8 de Ecuador.	Encuestas a emprendedores; análisis estadístico descriptivo; revisión documental.	Aporta datos para diseño de políticas de transformación digital; evidencia brechas tecnológicas en sectores locales.	Negocios digitales; comercio electrónico; Zona 8; Ecuador; marketing digital.	Anchundia Zambrano, S. M., Menéndez, A., & Villacreses, K. (2022). Análisis de la tendencia de negocios digitales en la zona de planificación 8 del Ecuador. RUNAS. Journal of Education and Culture.
50	Effio-Ortecho, A. G.; Duran-Llaro, K. L.	Educación y emprendimiento: entre la innovación y la supervivencia	2025	España	Perú y América Latina	Clío. Revista de Historia, Ciencias Humanas y Pensamiento Crítico	Q4	Latindex	0	Dialnet	Reflexión teórica	Cualitativo	Educación, emprendimiento e innovación	Transnacional	Ambos	Estructura	El emprendimiento se concibe como un fenómeno social y económico que requiere innovación y educación formal y no formal para garantizar su supervivencia y crecimiento en mercados globalizados.	“La educación para el emprendimiento ofrece beneficios y ventajas competitivas… es algo más que formar a estudiantes para crear una propuesta de empresa, se trata de forjar actitudes, habilidades y conocimientos emprendedores” (Effio-Ortecho & Duran-Llaro, 2025, p. 970).	“Las economías emergentes deberán su supervivencia al emprendimiento con innovación… La innovación genera mejora continua… es la manera inequívoca de supervivencia de los negocios” (Effio-Ortecho & Duran-Llaro, 2025, p. 984).	Analizar el impacto de la educación para el emprendimiento y su relación con la innovación como herramienta de supervivencia empresarial.	Revisión documental y hermenéutica; informes GEM, CEPAL, OECD, casos ilustrativos (ej. StartUp Perú).	Aporta lineamientos para políticas públicas, formación universitaria y estrategias de innovación empresarial.	Educación, emprendimiento, innovación, supervivencia, América Latina.	Effio-Ortecho, A. G., & Duran-Llaro, K. L. (2025). Educación y emprendimiento: entre la innovación y la supervivencia. Clío. Revista de Historia, Ciencias Humanas y Pensamiento Crítico.
51	Ruiz Méndez, M. E.; Álvarez, N.	Mujer yucuna. Identidad, resiliencia y emprendimiento. Siglo XX a XXI	2024	Colombia	Colombia (Amazonas)	Boletín de Antropología Universidad de Antioquia	Q4	Scopus	0	Scopus	Empírico	Cualitativo	Artesanías, economía cultural indígena	Regional	Mujeres	Grupo	Emprendimiento entendido como estrategia cultural y de supervivencia donde la producción artesanal y el saber tradicional se articulan a resiliencia e identidad.	“Las mujeres yucuna han desarrollado resiliencia histórica a través de prácticas culturales y productivas, adaptándose a presiones externas sin perder su identidad” (Ruiz & Álvarez, 2024, p. 85).	“El estudio revela que la transmisión de saberes y el liderazgo femenino han permitido a las comunidades yucuna sostener su economía y reforzar la cohesión social” (Ruiz & Álvarez, 2024, p. 89).	Analizar la relación entre identidad cultural, resiliencia y emprendimiento de las mujeres yucuna a lo largo del siglo XX y XXI.	Entrevistas, trabajo etnográfico, análisis histórico-documental.	Evidencia la importancia de apoyar proyectos culturales indígenas; contribuye a políticas de preservación cultural y desarrollo sostenible.	Emprendimiento indígena; resiliencia; identidad; mujeres; Amazonas.	Ruiz Méndez, M. E., & Álvarez, N. (2024). Mujer yucuna. Identidad, resiliencia y emprendimiento. Siglo XX a XXI. Boletín de Antropología Universidad de Antioquia.
52	Alva, A.; Jaramillo, E.; et al.	Entrepreneurship Profile of Students in Peruvian Universities: A Comparative Study	2021	Perú	Perú	Propósitos y Representaciones	Q3	Scopus	11	Scopus	Empírico	Cuantitativo	Educación superior y emprendimiento universitario	Nacional	Ambos	Individuo	El emprendimiento se define como un conjunto de competencias y actitudes emprendedoras evaluadas en estudiantes universitarios, considerando creatividad, innovación, liderazgo y resiliencia.	“Peruvian students show high levels of entrepreneurial intention but moderate levels of innovation and risk-taking, reflecting a need for more practical entrepreneurship education” (Alva et al., 2021, p. 10) .	“There are significant differences between private and public universities in terms of entrepreneurial self-efficacy, with private institutions scoring higher in leadership and decision-making” (Alva et al., 2021, p. 14) .	Analyze and compare the entrepreneurial profiles of students from public and private Peruvian universities.	Survey (n≈1,000 students); validated entrepreneurship profile scale; descriptive and comparative statistics (t-test, ANOVA).	Evidence to redesign university curricula and policies to strengthen entrepreneurship skills in higher education.	Entrepreneurship profile; university students; Peru; comparative study; entrepreneurial education.	Alva, A., Jaramillo, E., et al. (2021). Entrepreneurship Profile of Students in Peruvian Universities: A Comparative Study. Propósitos y Representaciones.
53	Vázquez-Parra, J. C.; Alcantar-Nieblas, C.; Glasserman-Morales, L. D.; Núñez-Rodríguez, X.	Development of Social Entrepreneurship Competencies and Complex Thinking in an Intensive Course of Open Educational Innovation	2024	España	México	International Journal of Educational Psychology (IJEP)	Q3	Scopus	0	SciELO	Empírico	Cuantitativo	Educación superior, innovación educativa	Transnacional	Ambos	Grupo	El emprendimiento social se entiende como una competencia transdisciplinaria que impulsa proyectos innovadores de impacto social en educación, vinculando pensamiento complejo e innovación.	“SEL4C es una metodología válida y confiable para desarrollar ideas de emprendimiento social y escalar competencias transdisciplinarias, incluso en cursos intensivos” (Vázquez-Parra et al., 2024, p. 15).	“La percepción de logro de competencias de emprendimiento social aumentó 7% y pensamiento complejo 7.4%; se confirma la correlación positiva entre ambas” (Vázquez-Parra et al., 2024, p. 14).	Validar la metodología SEL4C en un curso intensivo internacional para desarrollar competencias de emprendimiento social y pensamiento complejo.	Pre-test/post-test, instrumentos validados (SEL4C, E-Complexity); análisis estadístico (U Mann-Whitney, Spearman).	Evidencia metodologías escalables para formación emprendedora; contribuye a Educación 4.0 y políticas de innovación educativa.	Social entrepreneurship; complex thinking; SEL4C; educational innovation; higher education.	Vázquez-Parra, J. C., Alcantar-Nieblas, C., Glasserman-Morales, L. D., & Núñez-Rodríguez, X. (2024). Development of Social Entrepreneurship Competencies and Complex Thinking in an Intensive Course of Open Educational Innovation. International Journal of Educational Psychology (IJEP).
54	Jiménez-Reyes, M.; Morales-Castro, Y. R.; García-Navarro, Á.; Pérez-Aguilar, A.	Emprendimiento cultural: alternativas de resistencia y desarrollo social a través del caso de la comunidad originaria Mokaná, Tubará-Colombia	2024	Chile	Colombia	Diálogo Andino	Q4	Scopus	0	Scopus	Empírico	Cualitativo	Emprendimiento cultural, turismo, artesanías	Local	Ambos	Grupo	Emprendimiento entendido como una estrategia cultural de resistencia y desarrollo social basada en la cosmovisión, imaginarios sociales y patrimonio ancestral.	“El emprendimiento cultural proyecta un panorama próspero y pertinente… es una medida acertada para dinamizar la economía, pero sigue siendo la visibilización cosmogónica la principal motivación” (Jiménez-Reyes et al., 2024, p. 182).	“Las unidades productivas son espacios de deliberación y formación… reflejan tensiones con modelos institucionales, pero sostienen la cultura y la identidad Mokaná” (Jiménez-Reyes et al., 2024, p. 182-183).	Comprender cómo la cosmovisión e imaginarios sociales inciden en el emprendimiento cultural Mokaná y su relación con políticas públicas.	Entrevistas semiestructuradas, grupos focales, observación participante; análisis de teoría fundamentada.	Destaca que el emprendimiento cultural es clave para desarrollo local y preservación cultural; urge políticas sensibles a realidades indígenas.	Emprendimiento cultural; cosmovisión; imaginarios sociales; Mokaná; desarrollo social; resistencia.	Jiménez-Reyes, M., Morales-Castro, Y. R., García-Navarro, Á., & Pérez-Aguilar, A. (2024). Emprendimiento cultural: alternativas de resistencia y desarrollo social a través del caso de la comunidad originaria Mokaná, Tubará-Colombia. Diálogo Andino.
55	Gálvez-Gamboa, F. A.; Valenzuela-Keller, A. A.; Mardones-Olave, H.; Poveda-Esparza, F.	Competencias por emprendimiento social en universitarios en Chile: Efecto del entorno de educación en emprendimiento	2024	Venezuela	Chile	Revista de Ciencias Sociales (RCS)	Q4	Scopus	0	Scielo	Empírico	Cuantitativo	Educación superior	Nacional (Chile)	Ambos	Individuo	Emprendimiento social como práctica orientada a resolver problemas sociales, más allá del beneficio económico, vinculando competencias personales y sociales.	“El entorno universitario proemprendimiento impacta de manera significativa en la intención de emprendimiento social de los estudiantes” (Gálvez-Gamboa et al., 2024, p. 499).	“Las competencias personales y sociales median de forma positiva y significativa la relación entre entorno para la educación en emprendimiento e intención por emprendimiento social” (Gálvez-Gamboa et al., 2024, p. 500).	Analizar el efecto del entorno universitario en las intenciones de emprendimiento social, mediado por competencias personales, sociales y de innovación.	Encuesta a 371 estudiantes; escalas validadas (Capella-Peris et al., 2020; Soria-Barreto et al., 2017); análisis PLS-SEM y bootstrapping (5.000 muestras).	Refuerza el papel del entorno universitario para formar competencias sociales y personales; urge integrar innovación social en currículos.	Emprendimiento social; competencias; educación emprendedora; innovación; universitarios.	Gálvez-Gamboa, F. A., Valenzuela-Keller, A. A., Mardones-Olave, H., & Poveda-Esparza, F. (2024). Competencias por emprendimiento social en universitarios en Chile: Efecto del entorno de educación en emprendimiento. Revista de Ciencias Sociales (RCS).
56	Martínez Garcés, J.	Capital de emprendimiento e innovación para el desarrollo intelectual en unidades de investigación en salud	2024	Venezuela	Venezuela	Revista de Ciencias Sociales (RCS)	Q4	Scopus	0	Scielo	Empírico	Mixto	Educación superior, salud, innovación	Nacional	Ambos	Grupo	El capital de emprendimiento es el resultado de la interrelación entre capital humano, estructural y relacional y busca impulsar innovación y creación de valor en entornos académicos.	“En las unidades de investigación se promueve una actitud en pro del emprendimiento y la innovación como parte de la cultura organizacional… Sin embargo, los esfuerzos en innovación son insuficientes” (Martínez, 2024, p. 210).	“Los resultados de innovación se consideran ‘regulares’ (µ=2.48), mientras que la actitud emprendedora es ‘buena’ (µ=2.85). Se evidencian deficiencias estructurales y de capital humano” (Martínez, 2024, p. 207).	Determinar el capital de emprendimiento e innovación en las unidades de investigación del núcleo salud de la Universidad del Zulia.	Cuestionario validado (α=0.918), ANOVA, análisis descriptivo; entrevistas abiertas complementarias.	Urge fortalecer capital humano, relaciones externas y financiamiento; genera lineamientos estratégicos para políticas universitarias.	Capital intelectual; emprendimiento; innovación; salud; universidades.	Martínez Garcés, J. (2024). Capital de emprendimiento e innovación para el desarrollo intelectual en unidades de investigación en salud. Revista de Ciencias Sociales (RCS).
57	Palacios Trujillo, E. P.; Navarro Cejas, M. C.; Liccioni, E. J.; Intriago, E.	Políticas públicas y financiamiento al ecosistema emprendedor en Ecuador: Variables que influyen en su éxito	2024	Venezuela	Ecuador	Revista de Ciencias Sociales (RCS)	Q4	Scopus	0	Scielo	Empírico	Mixto	Ecosistema emprendedor, políticas públicas	Nacional	Ambos	Estructura	El emprendimiento se entiende como un proceso dinámico de creación de valor económico y social, basado en innovación, redes de apoyo y políticas públicas que fomenten su desarrollo.	“Este estudio revela que variables como el apoyo y las políticas gubernamentales, la educación empresarial en la escuela básica y la transferencia de I+D están positivamente correlacionadas con la financiación para emprendedores” (Palacios et al., 2024, p. 657).	“El modelo de regresión muestra un ajuste bajo, sugiriendo que existen otros factores no considerados; urge incorporar políticas que promuevan transferencia de conocimiento científico y tecnológico” (Palacios et al., 2024, p. 657-658).	Analizar las variables clave que potencian la iniciativa emprendedora y su relación con políticas públicas y financiamiento en Ecuador.	GEM Data (2000-2023), NES GEM 2024, análisis estadístico (Python, R Studio), revisión documental y entrevistas.	Recomendaciones para fortalecer políticas públicas, financiamiento, educación emprendedora y transferencia de I+D.	Emprendimiento; ecosistema; financiamiento; políticas públicas; regresión múltiple.	Palacios Trujillo, E. P., Navarro Cejas, M. C., Liccioni, E. J., & Intriago, E. (2024). Políticas públicas y financiamiento al ecosistema emprendedor en Ecuador: Variables que influyen en su éxito. Revista de Ciencias Sociales (RCS).
58	Ramírez-Arellano, M. A.; Cardenas-Tapia, V. R.; Paredes-Pérez, M. A. J.; Leonardo-Aguilar, T. E.	Habilidades de gestión y sostenibilidad de emprendimientos rurales en Perú	2024	Venezuela	Perú	Revista de Ciencias Sociales (RCS)	Q4	Scopus	0	Scielo	Empírico	Cuantitativo	Emprendimiento rural	Regional	Ambos	Grupo	“El emprendimiento rural es aquel que promueve y consolida iniciativas organizacionales en un entorno rural… pueden tener o no un fin de lucro” (Arias-Vargas et al., 2022, p. 57).	“Los emprendimientos rurales… con mejores habilidades de gestión muestran un mayor nivel de sostenibilidad en sus prácticas empresariales” (Ramírez-Arellano et al., 2024, p. 314).	“Se encontró correlación positiva media (0,485) entre habilidades de gestión y sostenibilidad… destacando liderazgo, gestión del tiempo e inteligencia emocional” (Ramírez-Arellano et al., 2024, p. 313).	Determinar la relación entre habilidades de gestión y sostenibilidad de emprendimientos rurales en Junín, Perú.	Cuestionarios validados (α=0,914; α=0,887); análisis descriptivo y Tau-b de Kendall; muestra probabilística estratificada.	Se recomienda apoyo institucional y modelos de desarrollo sostenible para fortalecer capacidades gerenciales en contextos rurales.	Emprendimiento rural; habilidades de gestión; sostenibilidad; cadenas productivas; Junín-Perú.	Ramírez-Arellano, M. A., Cardenas-Tapia, V. R., Paredes-Pérez, M. A. J., & Leonardo-Aguilar, T. E. (2024). Habilidades de gestión y sostenibilidad de emprendimientos rurales en Perú. Revista de Ciencias Sociales (RCS).
59	Casanova-Villalba, C. I.; Herrera-Sánchez, M. J.; Bravo-Bravo, I. F.; Barba-Mosquera, A. E.	Transformación de universidades incubadoras a creadoras directas de empresas Spin-Off	2024	Venezuela	Ecuador	Revista de Ciencias Sociales (RCS)	Q4	Scopus	0	Scielo	Empírico	Cuantitativo	Educación superior / Spin-Off universitarias	Nacional	Ambos	Estructura	“Las universidades pueden evolucionar de incubadoras a creadoras directas de empresas Spin-Off, generando conocimiento aplicado e impacto económico” (Casanova-Villalba et al., 2024, p. 305).	“La infraestructura, políticas institucionales y recursos universitarios son determinantes en el éxito de las Spin-Off, correlación r = 0,313 (p < 0,001)” (Casanova-Villalba et al., 2024, p. 311).	“Las universidades con mejores recursos, I+D y apoyo institucional incrementan tasas de Spin-Off exitosas, promoviendo desarrollo económico” (Casanova-Villalba et al., 2024, p. 315).	Analizar la capacidad de universidades ecuatorianas para crear Spin-Off sostenibles y financieramente viables.	Análisis documental en Scopus (99 artículos) y encuesta estructurada a 381 docentes; prueba Spearman; alfa Cronbach 0,838.	Propone fortalecer infraestructura, I+D y políticas universitarias para escalar ecosistemas de innovación y empresas derivadas sostenibles.	Spin-Off; universidad; incubadoras; empresas; emprendimiento.	Casanova-Villalba, C. I., Herrera-Sánchez, M. J., Bravo-Bravo, I. F., & Barba-Mosquera, A. E. (2024). Transformación de universidades incubadoras a creadoras directas de empresas Spin-Off. Revista de Ciencias Sociales (RCS).
60	Duarte-Alfonso, A. A.	La creación de una ONG como emprendimiento: análisis de un caso en Colombia	2024	Colombia	Colombia	Lúmina	Q4	Latindex	0	Google Sholar	Empírico	Cualitativo	ONG, sector social	Nacional	Ambos	Grupo	Emprendimiento concebido como un proceso colectivo orientado a resolver problemáticas sociales y construir capital social desde estructuras organizacionales no lucrativas.	“La creación de la ONG se basó en la identificación de vacíos institucionales, configurándose como una propuesta innovadora para garantizar derechos” (Duarte-Alfonso, 2024, p. 45).	“El caso analizado evidencia que las ONG pueden nacer como iniciativas emprendedoras, posicionándose como actores clave de cambio social y políticos” (Duarte-Alfonso, 2024, p. 52).	Analizar el proceso de creación de una ONG en Colombia desde la perspectiva del emprendimiento social.	Entrevistas semiestructuradas, revisión documental, análisis narrativo.	Destaca la capacidad de las ONG como emprendimientos sociales para articular redes comunitarias e incidir en políticas públicas.	ONG; emprendimiento social; Colombia; capital social; derechos humanos.	Duarte-Alfonso, A. A. (2024). La creación de una ONG como emprendimiento: análisis de un caso en Colombia. Lúmina.
61	Mejía, O., Barba, R., Casquete, N., & Martillo, Í.	Estrategias financieras informales que afectan la sustentabilidad del emprendimiento en las madres solteras de Guayaquil	2023	Venezuela	Ecuador	Encuentros. Revista de Ciencias Humanas, Teoría Social y Pensamiento Crítico	Q4	Latindex	0	Google Sholar	Reflexión teórica	Cualitativo	Emprendimientos femeninos	Local	Mujeres	Grupo	El emprendimiento es visto como motor económico y social, clave para subsistir y mejorar calidad de vida, pero afectado por barreras estructurales y falta de acceso al crédito.	“El emprendimiento existe en el mundo desde los orígenes de la humanidad... es significativo conocer cómo surgen estos negocios, sus características, los obstáculos... y qué estrategia financiera consideran la más adecuada” (Mejía et al., 2023, p. 80).	“El chulco es un problema social... genera una constante zozobra... y una nueva amenaza: robo a viviendas y muerte de prestatarios” (Mejía et al., 2023, p. 91).	Analizar cómo las estrategias financieras informales afectan la sustentabilidad de emprendimientos de madres solteras en Guayaquil.	Artículos académicos, reportes de prensa, legislación, estadísticas, literatura hemerobibliográfica	Necesidad de políticas públicas inclusivas; educación financiera para mujeres; riesgos sociales por dependencia de préstamos ilegales; relevancia del emprendimiento femenino en la economía.	Emprendimiento, Estrategias financieras, Crédito, Financiamiento informal, Chulco, Igualdad	Mejía, O., Barba, R., Casquete, N., & Martillo, Í. (2023). Estrategias financieras informales que afectan la sustentabilidad del emprendimiento en las madres solteras de Guayaquil. Encuentros. Revista de Ciencias Humanas, Teoría Social y Pensamiento Crítico.
62	Menegaz, J. C.; Bolina, A. F.; Amaral, T. M. O.; Pontes, E. S.; Trindade, L. L.	Challenges and potentialities of business entrepreneurship in nursing: analogies to Brazilian entrepreneurial activity	2023	Brasil	Brasil	Texto & Contexto Enfermagem	Q3	Scopus	0	Scielo	Reflexión teórica	Cualitativo	Enfermería, emprendimiento en salud	Nacional	Ambos	Grupo	El emprendimiento es una actividad que combina factores sociales e individuales para generar productos, servicios e ingresos, clave para innovación y desarrollo de la enfermería.	“Se identifican fortalezas como la especialización y experiencia profesional; sin embargo, el género sigue siendo un desafío significativo para el emprendimiento en enfermería” (Menegaz et al., 2023, p. 7).	“El nicho de emprendimiento en enfermería difiere de la media nacional… los ingresos iniciales son similares a los empleos tradicionales, lo que puede limitar la motivación para emprender” (Menegaz et al., 2023, p. 8).	Reflexionar sobre los desafíos y potencialidades del emprendimiento en enfermería, analizando paralelos entre el perfil de la enfermería y los datos del GEM Brasil.	Revisión documental del GEM Brasil y encuesta nacional Perfil de la Enfermería; análisis comparativo de datos socioeconómicos.	Propone políticas de apoyo, educación emprendedora y capacitación en gestión para fortalecer emprendimiento en salud.	Nursing; entrepreneurship; gender equality; Brazil; health economics.	Menegaz, J. C., Bolina, A. F., Amaral, T. M. O., Pontes, E. S., & Trindade, L. L. (2023). Challenges and potentialities of business entrepreneurship in nursing: analogies to Brazilian entrepreneurial activity. Texto & Contexto Enfermagem.
63	Pacheco-Fuentes, J., Pallares, E., Navarro, E., & Coronel, W.	Emprendimiento en postpandemia: Caracterización de pequeñas y medianas empresas emergentes en la ciudad de Barranquilla-Colombia	2023	Venezuela	Colombia	Revista de Ciencias Sociales (RCS)	Q4	Scopus	0	Dialnet	Empírico	Cuantitativo	PYMES sector comercial	Local	Ambos	Grupo	Emprendimiento como capacidad individual y colectiva para innovar, crear valor, adaptarse al entorno y generar oportunidades económicas y sociales.	“El emprendimiento social, en este caso, adolece de prácticas y acciones que contribuyan a la creación de valor en el entorno” (Pacheco-Fuentes et al., 2023, p. 157).	“Los resultados evidencian que el emprendimiento empresarial predomina sobre el social, con baja diversificación, centrado en el beneficio propio más que colectivo” (Pacheco-Fuentes et al., 2023, p. 167).	Describir los tipos de emprendimiento presentes en PYMES comerciales de Barranquilla tras la pandemia.	Encuesta estructurada tipo Likert validada por expertos; análisis estadístico descriptivo y ANOVA.	Necesidad de fortalecer emprendimiento social en PYMES, estrategias de responsabilidad social y desarrollo local.	Emprendimiento empresarial; emprendimiento social; PYMES; postpandemia; creación de valor.	Pacheco-Fuentes, J., Pallares, E., Navarro, E., & Coronel, W. (2023). Emprendimiento en postpandemia: Caracterización de pequeñas y medianas empresas emergentes en la ciudad de Barranquilla-Colombia. Revista de Ciencias Sociales (RCS).
64	Vásquez Valenzuela, L.	Modelo educativo universitario y la percepción de titulados respecto a la competencia, emprendimiento y gestión con responsabilidad social de una universidad privada en Chile	2023	Chile	Chile	Autoctonía. Revista de Ciencias Sociales e Historia	No indexada	Latindex	0	Scielo	Empírico	Cualitativo	Educación superior	Nacional	Ambos	Individuo	Competencia transversal que combina liderazgo, innovación y responsabilidad social para transformar el entorno.	“El emprendimiento… ha de entenderse como un proceso humano que trasciende lo económico, como la generación de fórmulas para dar soluciones a necesidades humanas” (Vásquez Valenzuela, 2023, p. 515).	“Los titulados manifiestan haber incorporado la competencia y diferenciarse profesionalmente por este sello, aunque se percibe desigual acceso a experiencias formativas entre carreras” (Vásquez Valenzuela, 2023, p. 533).	Conocer la percepción de titulados sobre la competencia de emprendimiento y gestión con responsabilidad social y su aplicabilidad profesional.	Entrevistas semiestructuradas a 40 egresados; revisión documental.	Fortalecer estrategias institucionales y homogenizar experiencias formativas para desarrollar emprendimiento responsable.	Formación transversal; competencia; emprendimiento; gestión; responsabilidad social	Vásquez Valenzuela, L. (2023). Modelo educativo universitario y la percepción de titulados respecto a la competencia, emprendimiento y gestión con responsabilidad social de una universidad privada en Chile. Autoctonía. Revista de Ciencias Sociales e Historia.
65	Chávez Vera, K. J.; Alderete Velita, J. J.; Rosas-Prado, C.; Urbina Cárdenas, M.	Emprendimiento peruano: Factores e intervenciones que facilitan su desarrollo	2023	Venezuela	Perú	Revista de Ciencias Sociales (LUZ)	Q4	Scopus	0	Dialnet	Empírico	Cuantitativo	Multisectorial	Nacional	Ambos	Individuo	Capacidad de innovación y gestión estratégica para crear negocios sostenibles que aporten al desarrollo económico.	“El emprendimiento peruano… va desde las innovaciones que introducen cosas nuevas… en un esfuerzo por transformar las innovaciones en bienes económicos” (Chávez Vera et al., 2023, p. 486).	“Los emprendedores manifestaron… lo importante de comprender y manejar planificación, direccionamiento, educación financiera y entorno… Un gran número de estos negocios se desarrollan de manera empírica” (Chávez Vera et al., 2023, p. 491).	Analizar factores e intervenciones que facilitan el desarrollo del emprendimiento peruano.	Encuesta tipo Likert a 746 emprendedores; análisis estadístico (SPSS).	Mejorar educación financiera, planificación estratégica y políticas públicas para la sostenibilidad de emprendimientos.	Emprendimiento; educación financiera; planificación; direccionamiento; entorno	Chávez Vera, K. J., Alderete Velita, J. J., Rosas-Prado, C., & Urbina Cárdenas, M. (2023). Emprendimiento peruano: Factores e intervenciones que facilitan su desarrollo. Revista de Ciencias Sociales (LUZ).
66	Díez, David; Flórez, Lina; Arboleda, Carlos	Innovación social desde el emprendimiento social: Panorama de la bibliografía global y colombiana	2023	Venezuela	Colombia	Revista de Ciencias Sociales (RCS)	Q4	Latindex	0	Dialnet	Revisión teórica	Mixto	Intersectorial (educación, agroindustria, urbano)	Transnacional	Ambos	Estructura	Emprendimiento social entendido como estrategia de autonomía comunitaria que genera empresas sociales con fines sociales, no solo de lucro, vinculando capital social y redes intersectoriales.	“El emprendimiento social… busca proveer bienes y servicios sociales, de tal manera que no se incremente la dependencia de sus benefactores y logren la sostenibilidad financiera” (Londoño & Álvarez, 2021, p.110).	Se identifican factores estructurales y de capital social como claves para el tránsito de empresas sociales a innovaciones sociales; urge investigación sobre factores individuales (mindset) y sobre el rol de la academia como articuladora.	Mapear dinámica global y enfoques colombianos sobre innovación social desde el emprendimiento	Documentos académicos (Scopus, literatura colombiana)	Propuesta teórica integral, categorías axiales, políticas públicas inclusivas, foco en contexto rural y postconflicto	Innovación social; emprendimiento social; revisión de literatura; panorama global; Colombia	Díez, D., Flórez, L., & Arboleda, C. (2023). Innovación social desde el emprendimiento social: Panorama de la bibliografía global y colombiana. Revista de Ciencias Sociales (RCS).
67	Batista, M. L. P.; Macêdo, E. M.; Bezerra, A. K. L.; Silva, A. J.; Barros, R. F. M.	The rural community in Northeast Brazil: a scenario of reflection to formulate local development and sustainable entrepreneurship policies	2023	Brasil	Brasil	Brazilian Journal of Public Administration (RAP)	Q3	Scopus	0	SciELO	Empírico	Cualitativo	Rural	Local	Ambos	Grupo	Emprendimiento sostenible como mecanismo para generar valor económico, social y ambiental, promover desarrollo local (LD) y visibilizar la economía rural.	“Sustainable entrepreneurship is understood as a mechanism capable of adding value to the productive potential of rural communities… generating income sources, streamlining social opportunities, and giving visibility to the local economy” (Batista et al., 2023, p.3).	Se identificaron fortalezas (conocimiento agrícola, biodiversidad), debilidades (bajo ingreso, baja escolaridad), oportunidades (PRONAF, apoyo estatal) y amenazas (desigualdad, falta de crédito) que condicionan el desarrollo sostenible.	Analizar experiencias de emprendimiento sostenible en José Gomes y proponer políticas públicas locales	Entrevistas semiestructuradas, observación directa, diario de campo, bibliografía, documentos institucionales	Recomendaciones de políticas para desarrollo rural sostenible, valorización de saberes locales, fortalecimiento comunitario	Gestión; etnoconocimiento; triple bottom line; medio ambiente	Batista, M. L. P., Macêdo, E. M., Bezerra, A. K. L., Silva, A. J., & Barros, R. F. M. (2023). The rural community in Northeast Brazil: a scenario of reflection to formulate local development and sustainable entrepreneurship policies. Brazilian Journal of Public Administration (RAP).
68	Mellado Ibarra, C. I.; Sánchez Tovar, Y.; Hernández Hernández, N. G.	Identificación de los ecosistemas de emprendimiento en México	2023	Venezuela	México	Revista de Ciencias Sociales (RCS)	Q4	Scopus	0	Dialnet	Empírico	Cuantitativo	Multisectorial	Nacional	Ambos	Estructura	Emprendimiento entendido como fenómeno económico y social que refleja el desarrollo territorial, condicionado por recursos, cultura y redes.	“El estudio... muestra cómo a través de un nivel de agregación geográfico municipal se pueden obtener datos objetivos sobre el estado de los ecosistemas y clasificarlos por su grado de desarrollo” (Mellado et al., 2023, p.116).	Se identifican cinco clústeres: alta informalidad; bajo capital social y alta informalidad; bajo capital humano y bajo emprendimiento; medio capital humano y bajo emprendimiento; alto emprendimiento. Diferencias marcadas en educación, capital financiero, crecimiento económico y redes sociales.	Caracterizar los ecosistemas de emprendimiento en México mediante análisis de clústeres jerárquicos.	Datos INEGI, encuestas intercensales, directorios de empresas, censos económicos; análisis estadístico de 2.008 municipios.	Aporta insumos para políticas públicas de desarrollo local y reducción de desigualdades.	Ecosistemas de emprendimiento; informalidad; crecimiento económico; capital humano; capital social	Mellado Ibarra, C. I., Sánchez Tovar, Y., & Hernández Hernández, N. G. (2023). Identificación de los ecosistemas de emprendimiento en México. Revista de Ciencias Sociales (RCS).
69	Díaz Navas, J.	El emprendimiento en Colombia: Aspectos históricos, culturales, políticos, marco legal e incidencia en la generación de empleo	2023	Colombia	Colombia	Revista Advocatus	No indexada	Latindex	0	Dialnet	Reflexión teórica	Cualitativo	Multisectorial	Nacional	Ambos	Estructura	Emprendimiento definido como fenómeno histórico, cultural y social que responde a políticas públicas, incentivos fiscales y programas de apoyo estatal.	“El emprendimiento... ha estado marcado por un marco normativo extenso, aunque disperso, que ha dificultado su consolidación y el impacto real en generación de empleo” (Díaz Navas, 2023, p. 67).	“La falta de articulación de políticas y la informalidad limitan el impacto del emprendimiento en el empleo... es necesario consolidar políticas integrales” (Díaz Navas, 2023, p. 72).	Analizar la evolución histórica, cultural, política y normativa del emprendimiento en Colombia y su relación con el empleo.	Revisión documental de leyes, políticas públicas, literatura académica, estadísticas laborales.	Sugiere reformas normativas, fortalecimiento de ecosistemas y articulación institucional para fomentar emprendimiento formal.	Emprendimiento; Colombia; políticas públicas; marco legal; empleo	Díaz Navas, J. (2023). El emprendimiento en Colombia: Aspectos históricos, culturales, políticos, marco legal e incidencia en la generación de empleo. Revista Advocatus.
70	Romero-Bernal, E.	La política del emprendimiento naranja como mecanismo de control social de la población	2023	Colombia	Colombia	Revista Republicana	No indexada	Latindex	0	Dialnet	Reflexión teórica	Cualitativo	Economía naranja, políticas públicas	Nacional	Ambos	Estructura	Emprendimiento visto como instrumento discursivo y político que fomenta la autoexplotación y refuerza dinámicas neoliberales, más que como motor de desarrollo social.	“La política del emprendimiento naranja se constituye como una estrategia de control social que promueve subjetividades dóciles y responsables de su propio éxito o fracaso” (Romero-Bernal, 2023, p. 45) .	“El análisis crítico muestra que las políticas de economía naranja refuerzan desigualdades estructurales y desplazan responsabilidades del Estado hacia los individuos” (Romero-Bernal, 2023, p. 52) .	Examinar críticamente la política del emprendimiento naranja en Colombia como mecanismo de control social y cultural.	Revisión documental, análisis crítico del discurso, literatura académica y política pública.	Evidencia sesgos ideológicos en la política cultural y económica; invita a replantear la economía creativa desde un enfoque social y equitativo.	Economía naranja; control social; políticas culturales; neoliberalismo; Colombia	Romero-Bernal, E. (2023). La política del emprendimiento naranja como mecanismo de control social de la población. Revista Republicana.
71	Amorim, H.; Moda, F.; Mevis, C.	Empreendedorismo: uma forma de americanismo contemporâneo?	2021	Brasil	Brasil	Caderno CRH	—	SciELO, Redalyc, DOAJ	21	Scielo	Reflexión teórica	Cualitativo	Sociología laboral	Transnacional	Ambos	Estructura	Emprendimiento como ethos neoliberal: el “empresario de sí” como modo de vida normativo.	“la figura del emprendedor dejó de ser identificada como empresario‑propietario… valorándose el ‘empresario de sí’… como forma neoliberal de vivir” (Amorim et al., 2021, p. 1) (scielo.br, scielo.br, scielo.br)	El artículo reflexiona sobre cómo este ethos consolida una nueva subjetividad laboral y cultural subordinada al neoliberalismo.	Cuestionar críticamente la construcción ideológica del emprendedor como forma de vida urbana y neoliberal.	Revisión discursiva y análisis conceptual de literatura académica.	Invita a repensar los riesgos de la narrativa emprendedora como fundamento sociocultural.	Empresario de sí; neoliberalismo; ethos emprendedor; Sociología crítica	Amorim, H., Moda, F., & Mevis, C. (2021). Empreendedorismo: uma forma de americanismo contemporâneo?. Caderno CRH.
72	Bonazzi, M.; Vommaro, G.; Malagamba, R.	Mediadores-emprendedores: recursos no estatales, sectores populares y política en Argentina	2023	México	Argentina	Revista Mexicana de Sociología	—	Scopus, Latindex, Dialnet	2	Scopus	Empírico	Cualitativo	Sociología política	Local	Ambos	Estructura	Emprendimiento como mediación política: articulador entre recursos comunitarios y Estado/mercado.	“su capital político se apoya en el vínculo con circuitos no estatales de circulación de recursos… mediación con el mercado” (Bonazzi et al., 2023, p. 609)	Introduce el concepto de “mediador-emprendedor” como figura clave de intermediación comunitaria y sostén político en barrios populares.	Explorar nuevas categorías de análisis de políticas públicas y redes comunitarias asociadas al emprendimiento.	Etnografía en barrios de La Matanza; entrevistas y observación participante.	Refuerza que el emprendimiento también opera como mediación política local en contextos populares.	Mediador político; economía popular; acción colectiva; barrios	Bonazzi, M., Vommaro, G., & Malagamba, R. (2023). Mediadores-emprendedores: recursos no estatales, sectores populares y política en Argentina. Revista Mexicana de Sociología.
73	Gambarotta, E.	“Los emprendedores de La Nación. Promesa e ideología en los principios de visión y división de un ethos neoliberal”	2025	Argentina	Argentina	Trabajo y Sociedad	No indexada	Latindex	–	Scielo	Reflexión teórica	Cualitativo	Medios / cultura mediática	Nacional	Ambos	Estructura	Emprendimiento como ethos neoliberal basado en promesa de libertad e igualdad de oportunidades ("divertida aventura al alcance de cualquiera")	“Se percibe al camino del emprendedor como una divertida aventura que nos vuelve libres y está al alcance de cualquiera, dentro de una sociedad capitalista para la cual ‘no hay alternativa’” (p. 1).	El discurso periodístico consolida un ethos que naturaliza la competitividad individual y despolitiza la crítica social.	Realizar una crítica inmanente de cómo el diario construye este ethos emprendedor como utopía ideológica.	Codificación de 1600 notas periodísticas; análisis documental y discursivo.	Subraya el poder ideológico del relato mediático: emprender como identidad cultural y individual.	ethos emprendedor; medios; discurso; neoliberalismo	Gambarotta, E. (2025). “Los emprendedores de La Nación. Promesa e ideología en los principios de visión y división de un ethos neoliberal”. Trabajo y Sociedad.
74	Martínez, S. P.; Maca, D.	Empresarios de sí y subjetividades neoliberales en una ciudad colombiana	2023	México	Colombia	Revista Mexicana de Sociología	Q3	Scielo	2	Scielo	Empírico	Cualitativo	Servicios	Local	Ambos	Individuo	Emprendimiento como dispositivo de gubernamentalidad neoliberal que responsabiliza al individuo por su suerte.	“La ética empresarial ha colonizado no sólo el mundo laboral... actúan como empresarios en todas y cada una de las actividades que realizan…” (s/p) (Revista Mexicana de Sociología, SciELO México)	“La ética empresarial propia de esta razón de gobierno ha colonizado tanto sus mundos laborales como sus vidas cotidianas” (s/p) (SciELO México)	Analizar cómo la gubernamentalidad neoliberal se experimenta en prestadores de servicios y emprendedores en Cali.	Entrevistas (prestadores, emprendedores) + documentos de política pública y EFEs	Ofrece evidencia empírica para nutrir reflexiones sobre educación emprendedora, subjetividad y políticas laborales.	gubernamentalidad; sujeto; neoliberalismo; trabajo autónomo	Martínez, S. P., & Maca, D. (2023). Empresarios de sí y subjetividades neoliberales en una ciudad colombiana. Revista Mexicana de Sociología
